# Supplementary material for: Phylogenetic inference enables reconstruction of a long-overlooked outbreak of almond leaf scorch disease (Xylella fastidiosa) in Europe
Source: Commun Biol. 2020 Oct 9;3:560. doi: 10.1038/s42003-020-01284-7 (PMC7547738; doi:10.1038/s42003-020-01284-7)
Supplement: Supplementary file 3 — Supplementary Data 1 [file 42003_2020_1284_MOESM3_ESM.xlsx]

## Sheet: 2017
Supplementary Data 1. Georeferenced data on ALSD incidence and mortality among orchards across Majorca island obtained in the field-assessment in 2017. These data were used to map the distribution of the incidence and mortality in Fig. 2.
Locality	Longitude	Latitude	No. trees	Incidence (%)	Tree age	Mortality (%)	Distance from Son Carrió
Binissalem	2.86578	39.6946	192	73.3	<30	3.3	>20km
Binissalem	2.85367	39.6853	30	86.6	>30	30	>20km
Binissalem	2.85853	39.683	30	90	>30	16.6	>20km
Binissalem	2.88517	39.6783	30	86.6	>30	46.6	>20km
Sencelles	2.91328	39.6787	30	90	>30	50	>20km
Sencelles	2.92522	39.6709	30	63.3	<30	36.6	>20km
Binissalem	2.85247	39.6871	30	90	>30	20	>20km
Santa Maria	2.75839	39.6546	30	60	>30	16.6	>20km
Santa Maria	2.71394	39.6654	30	53.3	>30	10	>20km
Santa Maria	2.71775	39.6564	30	73.3	>30	40	>20km
Bunyola	2.65828	39.6635	30	73.3	>30	20	>20km
Bunyola	2.64672	39.6603	30	16.6	>30	3.3	>20km
Llubí	2.92497	39.7162	30	76.6	>30	16.6	<20km
Búger	2.96083	39.7527	30	63.3	>30	20	>20km
Alcúdia	3.05447	39.8161	30	73.3	<30	3.3	<20km
Can Picafort	3.14567	39.747	30	83.3	>30	30	<20km
Can Picafort	3.13956	39.7447	30	90	>30	26.6	<20km
Can Picafort	3.13275	39.7424	30	93.3	>30	70	<20km
Santa Margalida	3.12333	39.7394	30	96.7	>30	60	<20km
Muro	3.06433	39.6993	30	90	>30	70	<20km
Muro	3.05511	39.6972	30	100	>30	80	<20km
Llubí	3.03311	39.7053	30	93.3	>30	46.6	<20km
Inca (Son Bou)	2.93794	39.6914	30	83.3	>30	30	<20km
Sineu	3.01019	39.6642	30	83.3	>30	23.3	<20km
Sineu	3.00831	39.6738	30	90	>30	46.6	<20km
Llubí	3.00311	39.6864	30	96.6	>30	33.3	<20km
Petra	3.14631	39.6282	30	90	<30	26.6	<20km
Santa Margalida	3.21569	39.7017	30	90	>30	30	<20km
Artà	3.32594	39.6713	30	86.6	>30	36.6	<20km
Sant Llorenç	3.30506	39.6371	30	93.3	>30	40	<20km
Son Carrió	3.34156	39.5867	30	96.6	>30	96.6	<20km
Son Carrió	3.30531	39.5881	30	100	>30	73.3	<20km
Palma	2.79769	39.5702	30	26.6	<30	10	>20km
Llucmajor	2.80717	39.4884	30	96.6	>30	60	>20km
Llucmajor	2.81222	39.4882	30	93.3	>30	50	>20km
Llucmajor	2.81617	39.488	30	100	>30	80	>20km
Llucmajor	2.83864	39.4609	30	93.3	>30	60	>20km
Llucmajor	2.76542	39.4349	30	96.6	>30	60	>20km
Llucmajor	2.82744	39.3987	30	76.6	>30	30	>20km
Llucmajor	2.90853	39.3889	30	100	>30	43.3	>20km
Llucmajor	2.90052	39.4149	30	93.3	>30	30	>20km
Llucmajor	2.89482	39.4231	30	100	>30	70	>20km
Llucmajor	2.92066	39.4746	30	100	>30	70	>20km
Llucmajor	2.94554	39.4563	30	100	>30	50	>20km
Llucmajor	2.9684	39.4491	30	83.3	<30	20	>20km
Llucmajor	2.97621	39.4461	30	73.3	<30	10	>20km
Llucmajor	2.88988	39.4964	30	86.6	>30	60	>20km
Llucmajor	2.87211	39.4991	30	100	>30	50	>20km
Llucmajor	2.86159	39.504	30	93.3	>30	70	>20km
Campos	3.028	39.4105	30	83.3	>30	23.3	>20km
Palma	2.65078	39.6349	30	33.3	>30	3.3	>20km
Esporles	2,641500	39.6415	30	46.6	>30	6.6	>20km
Bunyola	2.64086	39.6734	30	60	>30	3.3	>20km
Valldemossa	2.59158	39.7019	30	33.3	>30	10	>20km
Calvià	2.51756	39.5458	30	26.6	>30	3.3	>20km
Selva	2.90239	39.7512	30	33.3	>30	3.3	>20km
Sineu	3.02546	39.6506	30	93.3	>30	50	<20km
Sineu	2.99068	39.6606	30	96.6	>30	60	<20km
Costitx	2.97024	39.6667	30	93.3	<30	40	<20km
Costitx	2.95997	39.6719	30	93.3	>30	60	<20km
Santa Margalida	3.09843	39.6849	30	100	>30	70	<20km
Maria de la Salut	3.082	39.6796	30	93.3	>30	36.6	<20km
Sineu	2.98881	39.6599	30	93.3	>30	80	<20km
Palma	2.65211	39.6344	30	26.6	>30	3	>20km
Palma	2.63534	39.6385	30	40	>30	3	>20km
Palma	2.63423	39.633	30	63.3	>30	10	>20km
Palma	2.63301	39.6313	30	60	>30	16.6	>20km
Palma	2.64075	39.6569	30	30	<30	3.3	>20km
Esporles	2.64312	39.6607	30	26.6	>30	10	>20km
Esporles	2.65255	39.6613	30	40	>30	3.3	>20km
Bunyola	2.67983	39.6765	30	50	>30	6	>20km
Campos	2.98424	39.3934	30	40	>30	16.6	>20km
Campos	3.05007	39.4102	30	73.3	>30	36.6	>20km
Santanyí	3.07847	39.3393	30	80	<30	23.3	>20km
Santanyí	3.12194	39.3494	30	83.3	>30	30	>20km
Santanyí	3.0971	39.3816	30	90	>30	36.6	>20km
Santanyí	3.14675	39.3707	30	83.3	>30	20	>20km
Felanitx	3.11212	39.4609	30	90	>30	36.6	<20km
Manacor	3.17006	39.5027	30	93.3	>30	40	<20km
Felanitx	3.21276	39.4136	30	83.3	>30	23.3	<20km
Felanitx	3.21733	39.4204	30	90	>30	30	<20km
Felanitx	3.23789	39.4491	30	96.6	<30	43.3	<20km
Manacor	3.25178	39.4887	30	93.3	>30	40	<20km
Manacor	3.27505	39.5097	30	93.3	>30	40	<20km
Manacor	3.29832	39.5285	30	96.6	>30	43.3	<20km
Manacor	3.31763	39.5334	30	100	>30	43.3	<20km
Manacor	3.31207	39.5527	30	100	<30	63.3	<20km
Manacor	3.35356	39.5635	30	100	>30	70	<20km
Capdepera	3.41507	39.6847	30	86.6	>30	20	<20km
Capdepera	3.42434	39.6943	30	93	>30	23.3	<20km
Santa Margalida	3.09939	39.674	30	93.3	>30	36.6	<20km
Sineu	2.98144	39.6626	30	100	>30	90	<20km
Algaida	2.90609	39.5681	30	93.3	>30	60	>20km
Algaida	2.87615	39.5697	30	90	>30	36.6	>20km
Sencelles	2.91	39.6213	30	100	>30	63.3	>20km
Porreres	3.0232	39.4881	30	100	>30	70	>20km
Campos	3.02287	39.4628	30	90	>30	23.3	>20km
Artà	3.26273	39.7011	30	100	>30	80	<20km
Santa Margalida	3.15931	39.7204	30	90	<30	23.3	>20km
Consell	2.82136	39.6676	30	96.6	>30	20	>20km
Calvià	2.52577	39.499	30	50	<30	10	>20km
Calvià	2.51508	39.5388	30	33.3	>30	6.6	>20km
Inca	2.88704	39.7197	30	23.3	>30	3.3	<20km
Selva	2.90881	39.7413	30	70	>30	3.3	>20km
Santa Margalida	3.13567	39.7137	30	93.3	>30	50	<20km
Montuiri	3.01312	39.5811	30	100	>30	70	>20km
Sant Joan	3.02424	39.615	30	50	>30	3.3	<20km
Son Carrió	3.34255	39.5872	30	100	>30	80	<20km
Son Carrió	3.3072	39.5869	30	100	>30	96.6	<20km
Sant Llorenç	3.29955	39.5962	30	93.3	>30	40	<20km
Manacor	3.27285	39.5616	30	100	<30	60	<20km
Sant Llorenç	3.29368	39.6207	30	100	>30	100	<20km
Artà	3.32389	39.6686	30	90	>30	60	<20km
Sineu	3.05426	39.6426	30	80	>30	40	<20km
Pollença	3.04473	39.8635	30	50	>30	6.6	>20km
Pollença	3.05435	39.8982	30	60	>30	3.3	>20km
Palma	2.78594	39.5915	30	70	>30	10	>20km
Santa Eugènia	2.84216	39.6133	30	73.3	>30	16.6	>20km
Alaró	2.78791	39.6781	30	90	>30	30	>20km
Alaró	2.80254	39.696	30	26.6	>30	3.3	>20km
Marratxí	2.71577	39.6246	30	83.3	>30	16.6	>20km
Marratxí	2.70619	39.6191	30	90	>30	20	>20km
Marratxí	2.74315	39.631	30	83.3	<30	10	>20km
Binissalem	2.83378	39.6776	30	76.6	<30	6.6	>20km
Alcúdia	3.07817	39.84	30	90	>30	16.6	>20km
Marratxí	2.74844	39.6339	30	66.6	<30	3.3	>20km
