# Supplementary material for: Phylogenetic inference enables reconstruction of a long-overlooked outbreak of almond leaf scorch disease (Xylella fastidiosa) in Europe
Source: Commun Biol. 2020 Oct 9;3:560. doi: 10.1038/s42003-020-01284-7 (PMC7547738; doi:10.1038/s42003-020-01284-7)
Supplement: Supplementary file 4 — Supplementary Data 2 [file 42003_2020_1284_MOESM4_ESM.xlsx]

## Sheet: GSV 2012
Supplementary Data 2. Georeferenced data from almond orchards across Majorca island examined in Google street view to estimate the incidence and mortality of almond leaf scorch disease in 2012. These data were used to construct the maps of the distribution of the disease incidence and mortality in 2012 presented in Fig. 2
Locality	Latitude	Longitude	Mortality (%)	Incidence(%)	Severity index	Mix index	Distance from Son Carrió
Sant Llorenç des Cardassar	39.5863	3.34117	60	100	5	17.3205	<20km
Sant Llorenç des Cardassar	39.5923	3.34785	50	96.6	5	15.8114	<20km
Sant Llorenç des Cardassar	39.5917	3.34394	60	100	5	17.3205	<20km
Sant Llorenç des Cardassar	39.5983	3.34017	40	90	5	14.1421	<20km
Sant Llorenç des Cardassar	39.6063	3.34167	26.6	46.6	4	10.315	<20km
Sant Llorenç des Cardassar	39.6086	3.31804	10	40	3	5.47723	<20km
Manacor	39.5112	3.27678	0	3.3	1	0	<20km
Manacor	39.5166	3.28471	3.3	23.3	2	2.56905	<20km
Manacor	39.5198	3.28752	3.3	16.6	2	2.56905	<20km
Manacor	39.5266	3.29232	3.3	20	2	2.56905	<20km
Manacor	39.5291	3.30646	10	40	3	5.47723	<20km
Manacor	39.5325	3.32057	10	30	3	5.47723	<20km
Manacor	39.5501	3.34247	13.3	50	4	7.29383	<20km
Manacor	39.5562	3.34965	10	46.6	3	5.47723	<20km
Manacor	39.5525	3.33538	10	50	4	6.32456	<20km
Sant Llorenç des Cardassar	39.5625	3.32919	20	70	4	8.94427	<20km
Manacor	39.5667	3.3297	20	70	4	8.94427	<20km
Manacor	39.5713	3.34054	20	63.3	4	8.94427	<20km
Sant Llorenç des Cardassar	39.5774	3.337	3.3	23.3	2	2.56905	<20km
Sant Llorenç des Cardassar	39.5795	3.33596	16.6	60	4	8.14862	<20km
Sant Llorenç des Cardassar	39.5818	3.33293	40	93.3	5	14.1421	<20km
Sant Llorenç des Cardassar	39.5893	3.32927	26.6	80	4	10.315	<20km
Son Servera	39.6344	3.38245	3.3	23.3	2	2.56905	<20km
Son Servera	39.636	3.38841	3.3	16.6	2	2.56905	<20km
Son Servera	39.6346	3.39534	3.3	23.3	2	2.56905	<20km
Santa Maria	39.6688	2.7819	6.6	40	3	4.44972	>20km
Santa Maria	39.6716.67	2.7842	10	50	3	5.47723	>20km
Santa Maria	39.6752	2.78001	10	53.3	4	6.32456	>20km
Consell	39.6803	2.80397	3.3	30	3	3.14643	>20km
Consell	39.6816	2.80742	10	53.3	4	6.32456	>20km
Consell	39.6835	2.81714	10	50	3	5.47723	>20km
Consell	39.6955	2.8283	6.6	30	3	4.44972	>20km
Binissalem	39.6969	2.83723	10	46.6	3	5.47723	>20km
Binissalem	39.7003	2.85106	6.6	36.6	3	4.44972	>20km
Lloseta	39.7092	2.86015	6.6	30	3	4.44972	>20km
Lloseta	39.7109	2.87259	3.3	26.6	3	3.14643	>20km
Binissalem	39.6936	2.86773	6.6	33.3	3	4.44972	>20km
Selva	39.7396	2.91782	3.3	30	3	3.14643	>20km
Selva	39.7454	2.92082	0	16.6	2	1.41421	>20km
Selva	39.7527	2.91455	3.3	23.3	2	2.56905	>20km
Selva	39.7678	2.94215	3.3	6.6	1	1.81659	>20km
Campanet	39.7723	2.952	0	3.3	1	0	>20km
Alcudia	39.8433	3.10066	3.3	6.6	1	1.81659	>20km
Alcudia	39.8454	3.10688	0	3.3	1	0	>20km
Muro	39.7508	3.12132	3.3	23.3	2	2.56905	>20km
Santa Margarita	39.7446	3.13313	10	30	3	5.47723	>20km
Santa Margarita	39.7492	3.13299	13.3	60	4	7.29383	>20km
Santa Margarita	39.7525	3.13489	10	43.3	3	5.47723	>20km
Santa Margarita	39.7439	3.13826	20	70	4	8.94427	>20km
Santa Margarita	39.743	3.14384	10	43.3	3	5.47723	>20km
Santa Margarita	39.6938	3.13803	10	43.3	3	5.47723	>20km
Santa Margarita	39.6835	3.11174	20	73.3	4	8.94427	>20km
Ariany	39.6536	3.10121	3.3	26.6	3	3.14643	>20km
Ariany	39.6572	3.13858	6.6	43.3	3	4.44972	<20km
Petra	39.6207	3.13287	6.6	26.6	3	4.44972	<20km
Manacor	39.6135	3.19061	3.3	23.3	2	2.56905	<20km
Manacor	39.6204	3.21893	3.3	20	2	2.56905	<20km
Sant Llorenç des Cardassar	39.6034	3.26126	10	46.6	3	5.47723	<20km
Sant Llorenç des Cardassar	39.5914	3.27833	20	70	4	8.94427	<20km
Manacor	39.5784	3.28505	20	86.6	4	8.94427	<20km
Manacor	39.5747	3.3026	16.6	63.3	4	8.14862	<20km
Sant Llorenç des Cardassar	39.5849	3.3341	20	80	4	8.94427	<20km
Artà	39.6835	3.39371	13.3	63.3	4	7.29383	<20km
Capdepera	39.7166	3.41666	3.3	23.3	2	2.56905	<20km
Capdepera	39.7179	3.42188	16.6	50	3	7.05691	<20km
Capdepera	39.7342	3.4253	10	40	3	5.47723	<20km
Artà	39.7272	3.33611	13.3	56.6	3	6.31664	<20km
Son servera	39.6358	3.38718	16.6	73.3	4	8.14862	<20km
Son servera	39.6412	3.34931	10	40	3	5.47723	<20km
Sant Llorenç des Cardassar	39.6122	3.31959	16.6	70	4	8.14862	<20km
Sineu	39.6497	2.98966	6.6	30	3	4.44972	>20km
Costixt	39.6629	2.94714	3.3	20	2	2.56905	>20km
Marratxi	39.6239	2.71471	10	63.3	4	6.32456	>20km
Marratxi	39.6289	2.71085	6.6	43.3	3	4.44972	>20km
Marratxi	39.644	2.70121	3.3	26.6	3	3.14643	>20km
Marratxi	39.6713	2.6778	3.3	23.3	2	2.56905	>20km
Bunyola	39.6814	2.68571	10	53.3	4	6.32456	>20km
Santa María	39.655	2.7825	6.6	33.3	3	4.44972	>20km
Santa María	39.6612	2.7821	6.6	40	3	4.44972	>20km
Consell	39.6714	2.80421	10	73.3	4	6.32456	>20km
Consell	39.6784	2.81307	10	60	4	6.32456	>20km
Consell	39.6798	2.81281	10	73.3	4	6.32456	>20km
Consell	39.685	2.81397	6.6	60	3	4.44972	>20km
Binissalem	39.6949	2.85205	10	60	4	6.32456	>20km
Binissalem	39.6925	2.86517	6.6	43.3	3	4.44972	>20km
Llubí	39.7084	3.04546	20	90	4	8.94427	>20km
Llubí	39.7071	3.03628	10	80	4	6.32456	>20km
Llubí	39.7171	3.03998	6.6	33.3	3	4.44972	>20km
Muro	39.724	3.04566	10	56.6	4	6.32456	>20km
Santa Margarita	39.7149	3.08697	16.6	86.6	4	8.14862	>20km
Santa Margarita	39.7312	3.10894	6.6	36.6	3	4.44972	>20km
Sant Joan	39.58	3.06647	3.3	10	2	2.56905	>20km
Manacor	39.5738	3.32198	26.6	90	5	11.5326	<20km
Manacor	39.5711	3.31666	13.3	83.3	4	7.29383	<20km
Sant Llorenç des Cardassar	39.589	3.3448	60	100	5	17.3205	<20km
Sant Llorenç des Cardassar	39.5877	3.36632	30	93.3	5	12.2474	<20km
Villafranca	39.5589	3.11636	3.3	6.6	1	1.81659	<20km
Felanitx	39.4721	3.18996	3.3	26.6	2	2.56905	<20km
Felanitx	39.4677	3.19288	3.3	33.3	2	2.56905	<20km
Felanitx	39.4739	3.25175	3.3	33.3	3	3.14643	<20km
Manacor	39.5112	3.27665	3.3	3.3	1	1.81659	<20km
Santanyi	39.3592	3.19871	26.6	90	5	11.5326	>20km
Santanyi	39.3665	3.18799	26.6	96.6	5	11.5326	>20km
Santanyi	39.37	3.18517	10	76.6	4	6.32456	>20km
Santanyi	39.3498	3.16108	30	93.3	5	12.2474	>20km
Santanyi	39.337	3.10905	26.6	93.3	5	11.5326	>20km
Santanyi	39.3053	3.07371	26.6	100	5	11.5326	>20km
Santanyi	39.3199	3.0719	20	83.3	4	8.94427	>20km
Lluchmajor	39.384	2.86911	20	86.6	4	8.94427	>20km
Lluchmajor	39.3819	2.8691	20	90	4	8.94427	>20km
Lluchmajor	39.5067	2.83656	30	96.6	5	12.2474	>20km
Lluchmajor	39.5098	2.84912	20	86.6	4	8.94427	>20km
Lluchmajor	39.4971	2.84582	40	96.6	5	14.1421	>20km
Sencelles	39.6569	2.85427	10	63.3	4	6.32456	>20km
Binissalem	39.6651	2.85433	6.6	50	3	4.44972	>20km
Campos	39.4524	2.98018	10	63.3	4	6.32456	>20km
Campos	39.452	3.02262	3.3	46.6	3	3.14643	>20km
Porreres	39.4733	3.05479	10	80	4	6.32456	>20km
FELANITX	39.4372	3.10652	3.3	50	3	3.14643	>20km
Porreres	39.5038	3.06991	0	3.3	1	0	>20km
Manacor	39.5401	3.14055	6.6	50	3	4.44972	<20km
Ses Salines	39.3643	3.06562	16.6	80	4	8.14862	>20km
Es Llombards	39.3339	3.08139	20	86.6	4	8.94427	>20km
Ses Salines	39.3424	3.07895	6.6	56.6	3	4.44972	>20km
Es Llombards	39.3581	3.08744	6.6	70	3	4.44972	>20km
Felanitx	39.4129	3.11622	6.6	63.3	3	4.44972	>20km
Pina	39.5853	2.91678	3.3	36.6	2	2.56905	>20km
Montuiri	39.6033	2.96223	3.3	23.3	2	2.56905	>20km
Sineu	39.6197	3.0237	3.3	30	3	3.14643	>20km
Ruberts	39.6281	2.92867	3.3	33.3	3	3.14643	>20km
Sencelles	39.651	2.91664	3.3	16.6	2	2.56905	>20km
Llubí	39.6904	2.97576	3.3	23.3	2	2.56905	>20km
Llubí	39.7222	2.9895	6.6	63.3	3	4.44972	>20km
Moscari	39.7546	2.93789	3.3	26.6	3	3.14643	>20km
Campanet	39.7739	2.95425	3.3	33.3	3	3.14643	>20km
Campanet	39.7906	2.96629	3.3	30	3	3.14643	>20km
Pollensa	39.8565	3.03381	3.3	30	3	3.14643	>20km
Pollensa	39.8795	3.04447	3.3	23.3	2	2.56905	>20km
Calvià	39.5599	2.50805	6.6	50	3	4.44972	>20km
Calvià	39.568	2.51054	3.3	40	3	3.14643	>20km
Calvià	39.5691	2.53318	3.3	36.6	3	3.14643	>20km
Calvià	39.5868	2.54924	3.3	26.6	3	3.14643	>20km
Puigpunyent	39.6274	2.53314	3.3	30	3	3.14643	>20km
Palma	39.6584	2.61634	3.3	6.6	1	1.81659	>20km
Valldemossa	39.7023	2.59219	3.3	10	1	1.81659	>20km
Marratxi	39.6054	2.72833	3.3	16.6	2	2.56905	>20km
Marratxi	39.6297	2.74629	13.3	73.3	4	7.29383	>20km
Marratxi	39.6417	2.74628	10	66.6	4	6.32456	>20km
Santa Maria	39.6594	2.74599	3.3	36.6	3	3.14643	>20km
Biniali	39.6455	2.86536	3.3	30	3	3.14643	>20km
Biniali	39.6549	2.85468	10	76.6	4	6.32456	>20km
Binissalem	39.6668	2.85408	13.3	80	4	7.29383	>20km
Binissalem	39.6805	2.85545	10	60	4	6.32456	>20km
Binissalem	39.6667	2.85415	10	53.3	4	6.32456	>20km
Lloseta	39.728	2.83699	3.3	23.3	2	2.56905	>20km
Santa Eugènia	39.6363	2.81401	3.3	23.3	2	2.56905	>20km
Santa Maria	39.6349	2.78738	6.6	43.3	3	4.44972	>20km
Santa Maria	39.6388	2.7788	10	56.6	4	6.32456	>20km
Consell	39.666	2.79017	10	70	4	6.32456	>20km
Consell	39.6729	2.78238	6.6	53.3	3	4.44972	>20km
Santa Maria	39.6718	2.7653	6.6	46.6	3	4.44972	>20km
binissalem	39.6789	2.82869	10	60	4	6.32456	>20km
binissalem	39.6789	2.82875	6.6	46.6	3	4.44972	>20km
Palma	39.5933	2.88657	6.6	40	3	4.44972	>20km
Algaida	39.5795	2.913	6.6	36.6	3	4.44972	>20km
Campos	39.458	3.02283	10	53.3	4	6.32456	>20km
Llucmajor	39.4873	2.93227	16.6	80	4	8.14862	>20km
Porreres	39.4734	3.05476	20	86.6	4	8.94427	>20km
Campos	39.4471	3.03391	10	50	4	6.32456	>20km
Campos	39.4051	3.02824	6.6	36.6	3	4.44972	>20km
Campos	39.4369	2.99493	10	60	4	6.32456	>20km
Llucmajor	39.4467	2.88349	10	50	4	6.32456	>20km
Llucmajor	39.4539	2.86993	10	76.6	5	7.07107	>20km
Llucmajor	39.4602	2.83752	10	90	4	6.32456	>20km
Llucmajor	39.4583	2.76945	3.3	93.3	3	3.14643	>20km
Llucmajor	39.4734	2.75777	20	93.3	4	8.94427	>20km
Llucmajor	39.4483	2.791	6.6	50	3	4.44972	>20km
Llucmajor	39.4857	2.80928	10	56.6	4	6.32456	>20km
Palma	39.4974	2.82497	20	83.3	4	8.94427	>20km
Palma	39.5425	2.85188	10	86.6	4	6.32456	>20km
Algaida	39.5566	2.85589	6.6	46.6	3	4.44972	>20km
Palma	39.5928	2.87075	6.6	40	3	4.44972	>20km
Algaida	39.5972	2.88515	6.6	43.3	3	4.44972	>20km
Sencelles	39.6174	2.87821	3.3	30	3	3.14643	>20km
Algaida	39.5973	2.88509	3.3	26.6	3	3.14643	>20km
Lloret	39.6075	2.9529	3.3	40	3	3.14643	>20km
Sencelles	39.624	2.92863	3.3	46.6	3	3.14643	>20km
Sencelles	39.6475	2.93362	3.3	20	2	2.56905	>20km
Costixt	39.6513	2.9428	3.3	26.6	3	3.14643	>20km
Costixt	39.6579	2.95465	6.6	46.6	3	4.44972	>20km
Sineu	39.6776	3.00659	3.3	36.6	3	3.14643	>20km
Petra	39.6282	3.1077	3.3	33.3	3	3.14643	>20km
Manacor	39.5109	3.27643	3.3	23.3	2	2.56905	<20km
Manacor	39.5257	3.29225	3.3	30	3	3.14643	<20km
Manacor	39.5392	3.27752	6.6	50	3	4.44972	<20km
FELANITX	39.4481	3.23769	3.3	36.6	3	3.14643	<20km
Santanyi	39.3937	3.21236	6.6	40	3	4.44972	>20km
Santanyi	39.3899	3.1853	6.6	30	3	4.44972	>20km
Santanyi	39.3647	3.13944	10	63.3	4	6.32456	>20km
Santanyi	39.3746	3.16603	13.3	83.3	4	7.29383	>20km
Santanyi	39.3771	3.16633	6.6	63.3	3	4.44972	>20km
Santanyi	39.3897	3.10952	6.6	60	3	4.44972	>20km
Santanyi	39.3379	3.08825	10	56.6	4	6.32456	>20km
Santanyi	39.358	3.08553	16.6	80	4	8.14862	>20km
Santanyi	39.3807	3.09848	10	76.6	4	6.32456	>20km
Santanyi	39.3886	3.11245	10	86.6	4	6.32456	>20km
Campos	39.431	3.0356	10	70	4	6.32456	>20km
Campos	39.4222	2.97108	10	76.6	4	6.32456	>20km
Llucmajor	39.4552	2.90836	10	80	5	7.07107	>20km
Porreres	39.5405	3.03052	6.6	60	3	4.44972	>20km
Porreres	39.5093	3.04106	6.6	63.3	3	4.44972	>20km
Porreres	39.5102	3.01091	6.6	56.6	3	4.44972	>20km
Porreres	39.4799	2.99021	6.6	50	3	4.44972	>20km
Porreres	39.4795	2.97734	3.3	30	3	3.14643	>20km
Llucmajor	39.4897	2.94375	6.6	46.6	3	4.44972	>20km
Llucmajor	39.4864	2.91909	10	53.3	4	6.32456	>20km
Llucmajor	39.4942	2.92161	13.3	80	4	7.29383	>20km
Llucmajor	39.4997	2.90147	13.3	86.6	4	7.29383	>20km
Llucmajor	39.5173	2.88652	16.6	83.3	4	8.14862	>20km
Llucmajor	39.5122	2.86247	20	83.3	4	8.94427	>20km
Llucmajor	39.4974	2.82521	13.3	73.3	4	7.29383	>20km
Llucmajor	39.4941	2.82167	20	80	4	8.94427	>20km
Llucmajor	39.4838	2.81038	20	73.3	4	8.94427	>20km
Llucmajor	39.4783	2.81335	10	86.6	4	6.32456	>20km
Ses Salines	39.3542	3.06481	10	76.6	4	6.32456	>20km
Ses Salines	39.359	3.07877	20	86.6	4	8.94427	>20km
Ses Salines	39.3681	3.07613	10	63.3	4	6.32456	>20km
Ses Salines	39.3734	3.0735	20	86.6	4	8.94427	>20km
Campos	39.3895	3.02552	10	40	3	5.47723	>20km
Manacor	39.6029	3.25604	3.3	23.3	2	2.56905	<20km
Sant Llorenç des Cardassar	39.6037	3.26041	3.3	30	3	3.14643	<20km
Manacor	39.5829	3.27074	20	76.6	4	8.94427	<20km
Manacor	39.5823	3.27317	20	83.3	4	8.94427	<20km
Sant Llorenç des Cardassar	39.5829	3.28926	20	83.3	4	8.94427	<20km
Manacor	39.5638	3.28931	26.6	90	5	11.5326	<20km
Manacor	39.5579	3.30008	10	53.3	4	6.32456	<20km
Manacor	39.5623	3.3045	20	70	4	8.94427	<20km
Son Carrió	39.5731	3.30576	10	53.3	4	6.32456	<20km
Son Carrió	39.5717	3.31113	20	73.3	4	8.94427	<20km
Son Carrió	39.5731	3.32028	30	93.3	5	12.2474	<20km
Son Carrió	39.5768	3.33261	36.6	90	5	13.5277	<20km
Sant Llorenç des Cardassar	39.5926	3.36679	36.6	93.3	5	13.5277	<20km
Sant Llorenç des Cardassar	39.5962	3.35962	36.6	96.6	5	13.5277	<20km
Sant Llorenç des Cardassar	39.5942	3.35196	40	100	5	14.1421	<20km
Calvia	39.586	2.47756	6.6	40	3	4.44972	<20km
Selva	39.7574	2.9472	6.6	36.6	3	4.44972	<20km
Selva	39.7497	2.95353	6.6	33.3	3	4.44972	<20km
Campanet	39.7779	2.9541	3.3	23.3	2	2.56905	<20km
Son Carrió	39.5741	3.32181	30	93.3	5	12.2474	<20km
