# Supplementary material for: Phylogenetic inference enables reconstruction of a long-overlooked outbreak of almond leaf scorch disease (Xylella fastidiosa) in Europe
Source: Commun Biol. 2020 Oct 9;3:560. doi: 10.1038/s42003-020-01284-7 (PMC7547738; doi:10.1038/s42003-020-01284-7)
Supplement: Supplementary file 5 — Supplementary Data 3 [file 42003_2020_1284_MOESM5_ESM.xlsx]

## Sheet: Hoja1
Supplementary Data 3. Almond leaf scorch disease development sequence over time monitored through images from Google street view. Observations were ranked into 5 categories, 0 = healthy trees with no symptoms of ALSD; 1 = a branch or the whole canopy with leaf scorch symptoms; 2 = shoot and branch dieback affecting between 1 and 25% of the canopy; 3 = >25-75% die-back; and 4 => 75% dieback or dea…												Ordered data from the series without considering the year of observation on which Friedman's test analyzes were based.
Locality	Longitude	Latitude	2009	2011	2012	2013	2014	2016	2017	2018		Time 1	Time 2	Time 3	Time 4	Time 5
Sant Llorenç des Cardassar	3.3666	39.5934			1		2	4	4			1	2	4	4
Sant Llorenç des Cardassar	3.3666	39.5934			1		2	4				1	2	4
Sant Llorenç des Cardassar	3.36654	39.5966		1	2		3	4				1	2	3	4
Sant Llorenç des Cardassar	3.36712	39.598		1	2		2	3	4			1	2	2	3	4
Sant Llorenç des Cardassar	3.36712	39.598		1	2		2	4				1	2	2	4
Sant Llorenç des Cardassar	3.36829	39.5999			1		2	4				1	2	4
Sant Llorenç des Cardassar	3.36829	39.5999		1	2		2	4				1	2	2	4
Son Servera	3.37229	39.6086			1		1	2	3			1	1	2	3
Son Servera	3.37124	39.6125			1		2	3	3			1	2	3	3
Felanitx	3.22022	39.4233		1	2			3		3		1	2	3	3
Felanitx	3.2217	39.4244		1	2			3		3		1	2	3	3
Felanitx	3.22041	39.4234			1		2	3		3		1	2	3	3
Felanitx	3.23455	39.4033		1	2					2		1	2	2
Llucmajor	2.90052	39.4149		1	2					3		1	2	3
Llucmajor	2.90052	39.4149		1	2					4		1	2	4
Sineu	3.02546	39.6506			1			4		4		1	4	4
Costitx	2.97024	39.6667			1			3		4		1	3	4
Valldemosa	2.64086	39.6734			1		1		2	2		1	1	2	2
Valldemosa	2.64086	39.6734			1		1		2	2		1	1	2	2
Marratxi	2.71612	39.6268	0		0		1	2	2	3		0	0	1	2	3
Marratxi	2.71738	39.6277	0		1		2	2	2	3		0	1	2	2	3
Marratxi	2.74242	39.6308	0		0	1	1	2	2	2		0	0	1	1	2
Marratxi	2.74798	39.6336	0		0		1	1	2	2		0	0	1	1	2
Santa Maria	2.77648	39.6393			2			3		4		2	3	4
Santa Maria	2.77772	39.6399	0		0		1	1		2		0	0	1	1	2
Santa Maria	2.77772	39.6399	0		0		0	0		1		0	0	0	0	1
Santa Maria	2.77772	39.6399	0		2			4				0	2	4
Santa Maria	2.80082	39.654		0	0	0	1	1				0	0	0	1	1
Consell	2.8044	39.6572			0	0		1	1	2		0	0	1	1	2
Llucmajor	2.933	39.4649	0		1			4				0	1	4	4
Llucmajor	2.93345	39.4645	0		1			3				0	1	3
Llucmajor	2.93831	39.4606	0		2			4	3			0	2	4	3
Llucmajor	2.98529	39.442			2			3	3			2	3	3
Llucmajor	2.98529	39.442			1			2	4	3		1	2	4	3
Santanyí	3.11623	39.3653	0		2			3	3			0	2	3	3
Santanyí	3.1157	39.3658	0		1			2	4			0	1	2	4
Santanyí	3.11559	39.366	1		2			3	4			1	2	3	4
Santanyí	3.14935	39.3738	0		1			3		3		0	1	3	3
Santanyí	3.14935	39.3738	0		1			3		3		0	1	3	3
Santanyí	3.2125	39.3935	0		2			2		3		0	2	2	3
Felanitx	3.21693	39.42			1			2		2		1	2	2
Felanitx	3.21772	39.421			1			3		3		1	3	3
Felanitx	3.22757	39.4321			2			4		4		2	4	4
Manacor	3.24878	39.4763		1	1			2		2		1	1	2	2
Manacor	3.24931	39.4773			2			3		3		2	3	3
Bunyola	2.68057	39.6787		0	1	1		2	2			0	1	1	2	2
Bunyola	2.68057	39.6787		0	1	1		2	2			0	1	1	2	2
Bunyola	2.68194	39.6826			1	1		1	2			1	1	1	2
Bunyola	2.68194	39.6826			0			1	1			0	1	1
Bunyola	2.6871	39.6952			0			1	1			0	1	1
Son Servera	3.37094	39.6146		0	1			3		4		0	1	3	4
Son Servera	3.37226	39.6085			1		1	2		2		1	1	2	2
Sant Llorenç des Cardassar	3.36727	39.5982			1			2	4			1	2	4
Sant Llorenç des Cardassar	3.36727	39.5982			1		2	3	4			1	2	3	4
Sant Llorenç des Cardassar	3.36727	39.5982			2		3	4				2	3	4
Sant Llorenç des Cardassar	3.36724	39.5982		1	1		2	3	4			1	1	2	3	4
Son Servera	3.37222	39.6086			1		2	3	4			1	2	3	4
Son Servera	3.37126	39.6124			1		2	4				1	2	4
Sant Llorenç des Cardassar	3.35968	39.5764			2		2	4				2	2	4
Sant Llorenç des Cardassar	3.35968	39.5764			1		3	3		3		1	3	3	3
Manacor	3.34444	39.5512			2		2	3	4			2	2	3	4
Manacor	3.34444	39.5512			3		3	3	4			3	3	3	4
Consell	2.80397	39.6803		1	2				4			1	2	4
Santa Maria	2.7825	39.655			1		2		3			1	2	3
Santanyi	3.19871	39.3592		1	2			4				1	2	4
Sant Llorenç des Cardassar	3.30761	39.5869		1	1			3				1	1	3
Sant Llorenç des Cardassar	3.29747	39.5851		1	2				4			1	2	4
Sant Llorenç des Cardassar	3.29747	39.5851		1	2				4			1	2	4
Manacor	3.24557	39.4678		1	2			3		3		1	2	3	3
Manacor	3.24933	39.4775		1	1			2		3		1	1	2	3
Manacor	3.25255	39.4893			1			3		4		1	3	4
0 = healthy trees with no symptoms of ALSD; 1 = a branch or the whole canopy with leaf scorch symptoms; 2 = shoot and branch dieback affecting between 1-25% of the canopy; 3 = >25-75% dieback; and 4 => 75% dieback or dead
