# Supplementary material for: Phylogenetic inference enables reconstruction of a long-overlooked outbreak of almond leaf scorch disease (Xylella fastidiosa) in Europe
Source: Commun Biol. 2020 Oct 9;3:560. doi: 10.1038/s42003-020-01284-7 (PMC7547738; doi:10.1038/s42003-020-01284-7)
Supplement: Supplementary file 6 — Supplementary Data 4 [file 42003_2020_1284_MOESM6_ESM.xlsx]

## Sheet: Dendrochronology +qPCR
Supplementary Data 4A. Summary of quantitative cycle (Cq) values obtained in the qPCR and the dating of the tree rings of 34 almond trees (Supplementary Data 4C). We used a Cq ≤ 35 as a threshold value to consider it as a reliable infection. The boxes marked in purple (Cq ≤ 35) indicate those counted to calculate the survival time.
ID Sample	Code	2018-2017	2016-2015	2014-2013	2012-2011	2010-2009	2008-2007	2006-2005	2004-2003	2002-2001	2000-1999	1998-1997	1996-1995	1994-1993	Year	Censor	Subspecies
Foco 0	Foco 0	33	33	34	34	36	35								10	1
XYLE 95	XYL 1396/17	35			37	37		37	37						1	0
XYL 160/17	XYL 160/17	33	35	35	36	36									4	0
XYLE 192	XYL 2654/17	30	31	31	35	35									7	0	multplex
XYL 695/16	XYL 695/16					37	36	36	36						0	1	fastidiosa
XYL 739/17	XYL 739/17	25	25	25	25	25	26	27	27	27	27	29			19	0	fastidiosa
XYL 1491/17	XYL 1491/17														0	0
XYL 1476/17	XYL 1476/17	31	31	31	31	31	31	35							13	0
XYL 1464/17	XYL 1464/17	25	25	26	28	28	32	32	33						14	0	multiplex
XYL 1475/17	XYL 1475/17	30	31	31	33	33									8	0	multiplex
XYL 1487/17	XYL 1487	27	29	29	31	33									8	0	fastidiosa
XYL 1534/17	XYL 1534/17	24	26	26	32	32	32	32	31	37	37	37			14	0	fastidiosa
XYL 1602/17	XYL 1602/17	31	30	30	30	33									8	1	multiplex
XYL 1823/17	XYL 1823/17	31	31	31	31										5	0	multiplex
XYL 1944/17	XYL 1944/17	35	36	36	34	34		37							7	0	multiplex
XYL 1988/17	XYL 1988/17	28	27	27	28	29									8	0	multiplex
XYL 2014/17	XYL 2014/17	28	27	27	28	28									8	0	multiplex
XYL 2131/17	XYL 2131/17	31	30	30	31	31	31		37	37					10	0
XYL 2233/17	XYL 2233/17	31	32	32	32	32	32	34	34						13	1	multiplex
XYL 2234/17	XYL 2234/17	31	33	33		36	36								4	0	multiplex
XYL 2505/17	XYL 2505/17					36		37							0	0	fastidiosa
XYL 2990/17	XYL 2990/17														0	0
XYL 2993/17	XYL 2993/17	36													0	0
XYL 3038	XYL 3038/17	28	30	30	30	36	36								5	0	multiplex
XYL 1603/17	XYL 1603/17	30	30	30	30	33	34	34	34						13	0	fastidiosa
XYL 1604/17	XYL 1604/17	30	30	31	31	31	33	33	33	35	35	37			16	0	multiplex
MV5	XF 5/18	28	29	29	30	30	30	31	31	35					15	0	multiplex
MV3	XF 3/18	29	30	30	33	33									8	0	multiplex
MV1	XF 1/18	32	30	30	30	32		37							8	0	multiplex
Metzina	XF 2/18	32	32	31	31	34	34	34	35	35	35	37			16	0	multiplex
XYL 3088/17	XYL 3088/17	28	28	28	28	37	37		37	37	37				5	1	multiplex
XYL 2086/18	XYL 2086/18	29	29	35											3	0
XYL 1822/18	XYL 1822/18	33	33	33	33	34	37								8	0	multiplex
XYL 1978/18	XYL 1978/18	22	22	22	22	22	22	25	25						15	0	fastidiosa
Frequency		0.852	0.823	0.823	0.735	0.647	0.352	0.294	0.264	0.117	0.058	0.029	0	0
Threshold (Cq)≤ 35

## Sheet: Survival analysis data
Supplementary Data 4B. Time from infection (Supplementary Data 4A) to the tree was felled . Trees that has not had the event of interest (death/decrepitude) at the time were felled were right-censored in the survival analysis
Code	Year	Censored
Foco 0	11	1
XYL 1396/17	1	0
XYL 160/17	5	0
XYL 2654/17	8	0
XYL 695/16	0	1
XYL 739/17	19	0
XYL 1491/17	0	0
XYL 1476/17	14	0
XYL 1464/17	14	0
XYL 1475/17	8	0
XYL 1487/17	8	0
XYL 1534/17	14	0
XYL 1602/17	14	1
XYL 1823/17	5	0
XYL 1944/17	8	0
XYL 1988/17	8	0
XYL 2014/17	8	0
XYL 2131/17	11	0
XYL 2233/17	11	1
XYL 2234/17	5	0
XYL 2505/17	0	0
XYL 2990/17	0	0
XYL 2993/17	0	0
XYL 3038/17	5	0
XYL 1603/17	14	0
XYL 1604/17	17	0
XF 5/18	17	0
XF 3/18	8	0
XF 1/18	8	0
XF 2/18	17	0
XYL 3088/17	5	1
XYL 2086/18	6	0
XYL 1822/18	9	0
XYL 1978/18	15	0

## Sheet: Harper (LOSVIB) 
Supplementary Data 4C. Table showing the qPCR results of sawdust samples from growth rings of 34 almond trees obtained in the LOSVIB.
ID Sample	Code sample	Municipality	Year	qPCR	Ct	qPCR	Ct	qPCR	Ct	qPCR	Ct	qPCR	Ct
FOCO 0	Foco 0	Son Carrió	1994-1997	-				-
FOCO 0	Foco 0	Son Carrió	1998-2001	-				-
FOCO 0	Foco 0	Son Carrió	2002-2004	-				-
FOCO 0	Foco 0	Son Carrió	2005-2007	Doubtful	38	+	35	+	35
FOCO 0	Foco 0	Son Carrió	2008-2010	Doubtful	36	Doubtful	37	+	36
FOCO 0	Foco 0	Son Carrió	2011-2013	+	34			+	34	+	36
FOCO 0	Foco 0	Son Carrió	2014-2015	+	33			+	33	+	34
FOCO 0	Foco 0	Son Carrió	2016-2017	+	33			+	33
XYL 95	XYL 1396/17	Santa Eugènia	1985-1995	Doubtful	37	-
XYL 95	XYL 1396/17	Santa Eugènia	1996-2000	Doubtful	38	Doubtful	-
XYL 95	XYL 1396/17	Santa Eugènia	2001-2005	-		Doubtful	-
XYL 95	XYL 1396/17	Santa Eugènia	2006-2010	Doubtful	37	Doubtful	-
XYL 95	XYL 1396/17	Santa Eugènia	2011-2015	-			-
XYL 95	XYL 1396/17	Santa Eugènia	2016-2017	+	35		-
XYL160	XYLE 2017/160	Santanyí	1985-2003	-		-						+	36
XYL160	XYLE 2017/160	Santanyí	2004-2006	-		+	36	+	38			+	36
XYL160	XYLE 2017/160	Santanyí	2007-2010	-		+	36	+	36			+	36
XYL160	XYLE 2017/160	Santanyí	2011-2014	+	35	+	35	-		+	35	+	35
XYL160	XYLE 2017/160	Santanyí	2015-2017	+	33	+	33	-		+	35	+	33
XYLe 192	XYL 2654/17	Alaró	2001-2005	-
XYLe 192	XYL 2654/17	Alaró	2006-2010	+	35
XYLe 192	XYL 2654/17	Alaró	2011-2015	+	31
XYLe 192	XYL 2654/17	Alaró	2016-2017	+	30
XYL 695	XYL 695/16	Son Carrió	1985-1995	-		-		-
XYL 695	XYL 695/16	Son Carrió	1996-2000	-		-		-		+	36
XYL 695	XYL 695/16	Son Carrió	2001-2005	-		+	36	-		+	36
XYL 695	XYL 695/16	Son Carrió	2006-2010	-		+	36	-		Doubtful	37
XYL 695	XYL 695/16	Son Carrió	2011-2015	-		-		-
XYL 695	XYL 695/16	Son Carrió	2016-2017	-		-		-
XYL 739	XYL 739/17	Maria de la Salut	1996-2000	+	34	+	29	-		+	27	+	37
XYL 739	XYL 739/17	Maria de la Salut	2001-2005	+	26	+	25	+	30	+	25	+	30
XYL 739	XYL 739/17	Maria de la Salut	2006-2010	+	25	+	26	+	26	+	26	+	26
XYL 739	XYL 739/17	Maria de la Salut	2011-2015	+	25	+	25	+	24	+	25	+	24
XYL 739	XYL 739/17	Maria de la Salut	2016-2017	+	25	+	25	+	24	+	25
XYL 1464 A	XYL 1464/17	Maria de la Salut	1985-2000	-				-
XYL 1464 A	XYL 1464/17	Maria de la Salut	2001-2005			+	33	+	32
XYL 1464 A	XYL 1464/17	Maria de la Salut	2006-2010	+	28	+	29	+	27
XYL 1464 A	XYL 1464/17	Maria de la Salut	2011-2015	+	26
XYL 1464 A	XYL 1464/17	Maria de la Salut	2016-2017	+	25
XYL 1475	XYL 1475/17	Palma	1985-1995	-
XYL 1475	XYL 1475/17	Palma	1996-2000	-
XYL 1475	XYL 1475/17	Palma	2001-2005	-
XYL 1475	XYL 1475/17	Palma	2006-2010	+	33
XYL 1475	XYL 1475/17	Palma	2011-2015	+	31
XYL 1475	XYL 1475/17	Palma	2016-2017	+	30
XYL 1476 (1426)	XYL 1476/17	Palma	1985-1995	-
XYL 1476 (1426)	XYL 1476/17	Palma	1996-2000	-
XYL 1476 (1426)	XYL 1476/17	Palma	2001-2005	+	35
XYL 1476 (1426)	XYL 1476/17	Palma	2006-2010	+	31
XYL 1476 (1426)	XYL 1476/17	Palma	2011-2015	+	31
XYL 1476 (1426)	XYL 1476/17	Palma	2016-2017	+	31
XYL 1487	XYL 1487/17	Costitx	1985-1995	-		-		-
XYL 1487	XYL 1487/17	Costitx	1996-2000	-		-		-
XYL 1487	XYL 1487/17	Costitx	2001-2005	-		-		Doubtful	38
XYL 1487	XYL 1487/17	Costitx	2006-2010	-		-		+	33	+	36
XYL 1487	XYL 1487/17	Costitx	2011-2015	+	29	+	26	+	31	+	26
XYL 1487	XYL 1487/17	Costitx	2016-2017	+	27	+	26	+	27	+	26
XYL 1534	XYL 1534/17	Llubí	1985-1995	Doubtful	37	Doubtful
XYL 1534	XYL 1534/17	Llubí	1996-2000	Doubtful	37	Doubtful
XYL 1534	XYL 1534/17	Llubí	2001-2005	+	31
XYL 1534	XYL 1534/17	Llubí	2006-2010	+	32
XYL 1534	XYL 1534/17	Llubí	2011-2015	+	26
XYL 1534	XYL 1534/17	Llubí	2016-2017	+	24
XYLE 1823	XYL 1823/17	Alaró	1985-1995	-		-
XYLE 1823	XYL 1823/17	Alaró	1996-2000	-		-
XYLE 1823	XYL 1823/17	Alaró	2001-2005	-		-
XYLE 1823	XYL 1823/17	Alaró	2006-2010	-		-
XYLE 1823	XYL 1823/17	Alaró	2011-2015	+	31	+	31
XYLE 1823	XYL 1823/17	Alaró	2016-2017	+	31	+	31
XYL 1944	XYL 1944/17	Felanitx	1985-1995	-
XYL 1944	XYL 1944/17	Felanitx	1996-2000	-
XYL 1944	XYL 1944/17	Felanitx	2001-2005	+	37
XYL 1944	XYL 1944/17	Felanitx	2006-2010	+	34
XYL 1944	XYL 1944/17	Felanitx	2011-2015	+	36
XYL 1944	XYL 1944/17	Felanitx	2016-2017	+	35
XYL 1988	XYL 1988/17	Ses Salines	1985-1995	-
XYL 1988	XYL 1988/17	Ses Salines	1996-2000	-		+	36
XYL 1988	XYL 1988/17	Ses Salines	2001-2005	-		-
XYL 1988	XYL 1988/17	Ses Salines	2006-2010	+	29	+	28
XYL 1988	XYL 1988/17	Ses Salines	2011-2015	+	27	+	27
XYL 1988	XYL 1988/17	Ses Salines	2016-2017	+	28
XYL 2014	XYL 2014/17	Porreres	1985-1995	Doubtful	35	-
XYL 2014	XYL 2014/17	Porreres	1996-2000	-		-
XYL 2014	XYL 2014/17	Porreres	2001-2005	-		-
XYL 2014	XYL 2014/17	Porreres	2006-2010	+	33	+	28
XYL 2014	XYL 2014/17	Porreres	2011-2015	+	27
XYL 2014	XYL 2014/17	Porreres	2016-2017	+	28
XYL 2233	XYL 2233/17	Bunyola	1985-1995	-		-
XYL 2233	XYL 2233/17	Bunyola	1996-2000	-		-
XYL 2233	XYL 2233/17	Bunyola	2001-2005	+	34	+	34
XYL 2233	XYL 2233/17	Bunyola	2006-2010	+	32	+	35
XYL 2233	XYL 2233/17	Bunyola	2011-2015	+	32	+	33
XYL 2233	XYL 2233/17	Bunyola	2016-2017	+	31	+	33
XYL 2234	XYL 2234/17	Bunyola	1985-1995	-		-
XYL 2234	XYL 2234/17	Bunyola	1996-2000	-		-
XYL 2234	XYL 2234/17	Bunyola	2001-2005	-		-
XYL 2234	XYL 2234/17	Bunyola	2006-2010	+	36	-
XYL 2234	XYL 2234/17	Bunyola	2011-2015	+	33
XYL 2234	XYL 2234/17	Bunyola	2016-2017	+	31
XYL 2505	XYL 2505/17	Montuïri	1985-1995	-		-
XYL 2505	XYL 2505/17	Montuïri	1996-2000	-		+	37
XYL 2505	XYL 2505/17	Montuïri	2001-2005	-		-
XYL 2505	XYL 2505/17	Montuïri	2006-2010	-		Doubtful	36
XYL 2505	XYL 2505/17	Montuïri	2011-2015	-		-
XYL 2505	XYL 2505/17	Montuïri	2016-2017	-
XYL 2990	XYL 2990/17	CapdePera	1985-1995	-		-
XYL 2990	XYL 2990/17	CapdePera	1996-2000	-		-
XYL 2990	XYL 2990/17	CapdePera	2001-2005	-		-
XYL 2990	XYL 2990/17	CapdePera	2006-2010	-		-
XYL 2990	XYL 2990/17	CapdePera	2011-2015	-		-
XYL 2990	XYL 2990/17	CapdePera	2016-2017	-		-
XYL 2993	XYL 2993/17	CapdePera	1985-1995	-		-
XYL 2993	XYL 2993/17	CapdePera	1996-2000	-		-
XYL 2993	XYL 2993/17	CapdePera	2001-2005	-		-
XYL 2993	XYL 2993/17	CapdePera	2006-2010	-		-
XYL 2993	XYL 2993/17	CapdePera	2011-2015	-		-
XYL 2993	XYL 2993/17	CapdePera	2016-2017	-		+	36
XYL 3038	XYL 3038/17	Llucmajor	1985-1995	-		+	37
XYL 3038	XYL 3038/17	Llucmajor	1996-2000	-
XYL 3038	XYL 3038/17	Llucmajor	2001-2005	-
XYL 3038	XYL 3038/17	Llucmajor	2006-2010	+	36
XYL 3038	XYL 3038/17	Llucmajor	2011-2015	+	30
XYL 3038	XYL 3038/17	Llucmajor	2016-2017	+	28
Morro de Vaca 5 (MV5)	XF 5/18	Puigpunyent	1985-2000	+	35	-	-
Morro de Vaca 5 (MV5)	XF 5/18	Puigpunyent	2001-2005	+	36	-	+	31
Morro de Vaca 5 (MV5)	XF 5/18	Puigpunyent	2006-2010	+	30		+	29
Morro de Vaca 5 (MV5)	XF 5/18	Puigpunyent	2011-2015	+	29		+	29
Morro de Vaca 5 (MV5)	XF 5/18	Puigpunyent	2016-2017	+	28
Metzina	XF 2/18	Puigpunyent	1996-2000	+	37	-		-		+	35
Metzina	XF 2/18	Puigpunyent	2001-2005	+	35	-		-		-
Metzina	XF 2/18	Puigpunyent	2006-2010	+	34	-		+	37	+	30
Metzina	XF 2/18	Puigpunyent	2011-2015	+	31	+	32	+	30	+	29
Metzina	XF 2/18	Puigpunyent	2016-2017	+	32
2131	XYL 2131/17	Algaida	1985-1995	+	37	-
2131	XYL 2131/17	Algaida	1996-2000	-		Doubtful		-
2131	XYL 2131/17	Algaida	2001-2005	-				-
2131	XYL 2131/17	Algaida	2006-2010	-				-
2131	XYL 2131/17	Algaida	2011-2015	-				-
2131	XYL 2131/17	Algaida	2016-2017	-				-
XYL 3088	XYL 3038/17	Llucmajor	1985-1995	+	37	-
XYL 3088	XYL 3038/17	Llucmajor	1996-2000	Doubtful	37	-
XYL 3088	XYL 3038/17	Llucmajor	2001-2005	-
XYL 3088	XYL 3038/17	Llucmajor	2006-2010	+	37
XYL 3088	XYL 3038/17	Llucmajor	2011-2015	+	28
XYL 3088	XYL 3038/17	Llucmajor	2016-2017	+	28
2133	XYL 2133/17	Algaida	1996-2000	+	37			-
2133	XYL 2133/17	Algaida	2001-2005	Doubtful	37	+	36	-
2133	XYL 2133/17	Algaida	2006-2010	+	31			+	32
2133	XYL 2133/17	Algaida	2011-2015	+	30
2133	XYL 2133/17	Algaida	2016-2017	+	31
Morro de Vaca 3 (MV3)	XF 3/18	Puigpunyent	1996-2000	-
Morro de Vaca 3 (MV3)	XF 3/18	Puigpunyent	2001-2005	-
Morro de Vaca 3 (MV3)	XF 3/18	Puigpunyent	2006-2010	+	33
Morro de Vaca 3 (MV3)	XF 3/18	Puigpunyent	2011-2015	+	30
Morro de Vaca 3 (MV3)	XF 3/18	Puigpunyent	2016-2017	+	29
Morro de Vaca 1 (MV1)	XF 1/18	Puigpunyent	1985-1995	-
Morro de Vaca 1 (MV1)	XF 1/18	Puigpunyent	1996-2000	-		-		-
Morro de Vaca 1 (MV1)	XF 1/18	Puigpunyent	2001-2005	+	37	-		-
Morro de Vaca 1 (MV1)	XF 1/18	Puigpunyent	2006-2010	+	34	+	32	+	33
Morro de Vaca 1 (MV1)	XF 1/18	Puigpunyent	2011-2015	+	30			+	28
Morro de Vaca 1 (MV1)	XF 1/18	Puigpunyent	2016-2017	+	32
XYL 1602 (2)	XYL 1603/17	Binissalem
XYL 1602 (2)	XYL 1603/17	Binissalem	2001-2005	-		+	34
XYL 1602 (2)	XYL 1603/17	Binissalem	2006-2010	+	34	+	33
XYL 1602 (2)	XYL 1603/17	Binissalem	2011-2015	+	30	+	31
XYL 1602 (2)	XYL 1603/17	Binissalem	2016-2017	+	30
XYL 1602 (4)	XYL 1604/17	Binissalem	1996-2000	Doubtful	37	+	37	+	35
XYL 1602 (4)	XYL 1604/17	Binissalem	2001-2005	+	35			+	32
XYL 1602 (4)	XYL 1604/17	Binissalem	2006-2010	+	33			+	31
XYL 1602 (4)	XYL 1604/17	Binissalem	2011-2015	+	31			+	31
XYL 1602 (4)	XYL 1604/17	Binissalem	2016-2017	+	30
XYL 1602/17 (1)	XYL 1602/17	Binissalem	1985-2005	-		-
XYL 1602/17 (1)	XYL 1602/17	Binissalem	2006-2010	+	33	+	37
XYL 1602/17 (1)	XYL 1602/17	Binissalem	2011-2015	+	30	+	34
XYL 1602/17 (1)	XYL 1602/17	Binissalem	2016-2017	+	31	+	34
XYL 2086/18	XYL 2086/18	Porreres	2018-2015	+	29
XYL 2086/18	XYL 2086/18	Porreres	2014-2010	+	35
XYL 2086/18	XYL 2086/18	Porreres	2009-2005	-
XYL 2086/18	XYL 2086/18	Porreres	<2004	-
XYL 1822/18	XYL 1822/18	Marratxi	2018-2015	+	33
XYL 1822/18	XYL 1822/18	Marratxi	2014-2010	+	33
XYL 1822/18	XYL 1822/18	Marratxi	2009-2005	+	34
XYL 1822/18	XYL 1822/18	Marratxi	<2004	+	37
XYL 1978/18	XYL 1978/18	Montuiri	2018-2015	+	22
XYL 1978/18	XYL 1978/18	Montuiri	2014-2010	+	22
XYL 1978/18	XYL 1978/18	Montuiri	2009-2005	+	22
XYL 1978/18	XYL 1978/18	Montuiri	<2004	+	25

## Sheet: Harper +Burbank (CSIC)
Supplementary Data 4D.Table showing the qPCR results of sawdust samples from growth rings of 34 almond trees obtained in the CSIC laboratory
ID_sample	Code Sample	Municipality	Date of ring (year)		qPCR Harper			qPCR Burbank
					Ct	Infected by		Ct fastidiosa	Ct multiplex	Infected by subsp.
1_2006	XYL 1602/17	Binissalem	2006-2010		33	+		n/a	18.785	multiplex
1_2010	XYL 1602/17	Binissalem	2011-2015		30	+		n/a	18.31	multiplex
1476_2005	XYL 1476/17	Palma	2001-2005		35	+		n/a	36	multiplex
1476_2010	XYL 1476/17	Palma	2006-2010		31	+		n/a	33.735	multiplex
1476_2015	XYL 1476/17	Palma	2011-2015		31	+		n/a	33.485	multiplex
1464_2001	XYL 1464/17	Maria de la Salut	<2002		38	+, d/l		n/a	n/a	n/d
1464_2005	XYL 1464/17	Maria de la Salut	2005-2001		32	+		33.41	n/a	fastidiosa
1464_2005	XYL 1464/17	Maria de la Salut	2005-2003		33	+		33.855	n/a	fastidiosa
1464_2008	XYL 1464/17	Maria de la Salut	2008-2006		29	+		28.87	n/a	fastidiosa
1464_2010	XYL 1464/17	Maria de la Salut	2010-2006		27	+		29.825	n/a	fastidiosa
1464A_2010	XYL 1464/17	Maria de la Salut	2006-2010		28	+		28.84	n/a	fastidiosa
1464A_2015	XYL 1464/17	Maria de la Salut	2011-2015		26	+		26.91	n/a	fastidiosa
1464A_2017	XYL 1464/17	Maria de la Salut	2016-2017		25	+		26.31	n/a	fastidiosa
1475_2010	XYL 1475/17	Palma	2006-2010		33	+		n/a	36.14	multiplex
1475_2015	XYL 1475/17	Palma	2011-2015		31	+		n/a	33.62	multiplex
1487_2005	XYL 1487/17	Costitx	2009-2005		36	+		n/a	n/a	n/d
1487_2005	XYL 1487/17	Costitx	2005-2001		38	+, d/l		n/a	n/a	n/d
1487_2010	XYL 1487/17	Costitx	2010-2006		35	+		34.755	n/a	fastidiosa
1487_2015	XYL 1487/17	Costitx	2011-2015		29	+		32.15	n/a	fastidiosa
1487_2015	XYL 1487/17	Costitx	2011-2015		29	+		33.195	n/a	fastidiosa
1534_1995	XYL 1534/17	Llubí	1985-1995		37	+		n/a	n/a	n/d
1534_2000	XYL 1534/17	Llubí	1996-2000		37	+		n/a	n/a	n/d
1534_2005	XYL 1534/17	Llubí	2001-2005		31	+		35.635	n/a	fastidiosa
1534_2010	XYL 1534/17	Llubí	2006-2010		32	+		37.45	n/a	fastidiosa
1534_2015	XYL 1534/17	Llubí	2011-2015		26	+		29.72	n/a	fastidiosa
160_2004	XYL 160/17	Santanyí	<2004		36	+		n/a	n/a	n/d
160_2005	XYL 160/17	Santanyí	2007-2005		36	+		n/a	n/a	n/d
160_2008	XYL 160/17	Santanyí	2010-2008		36	+		n/a	n/a	n/d
160_2014	XYL 160/17	Santanyí	2011-2014		35	+		n/a	n/a	n/d
160B_2007	XYL 160/17	Santanyí	2007-2005		38	+, d/l		n/a	n/a	n/d
160B_2010	XYL 160/17	Santanyí	2010-2008		36	+		n/a	n/a	n/d
1822_2004	XYL 1822/18	Marratxí	<2004		37	+		n/a	n/a	n/d
1822_2005	XYL 1822/18	Marratxí	2009-2005		34	+		n/a	36.105	multiplex
1822_2010	XYL 1822/18	Marratxí	2014-2010		33	+		n/a	35.35	multiplex
1823_2014	XYL 1823/17	Alaró	2011-2015		31	+		n/a	33.775	multiplex
1823_2015	XYL 1823/17	Alaró	2011-2015		31	+		n/a	34.24	multiplex
192_2010	XYL 2654/17	Alaró	2006-2010		35	+		n/a	37.2	multiplex
1944_2005	XYL 1944/17	Felanitx	2001-2005		37	+		n/a	37.78	multiplex
1944_2010	XYL 1944/17	Felanitx	2006-2010		34	+		n/a	36.435	multiplex
1944_2015	XYL 1944/17	Felanitx	2011-2015		36	+		n/a	n/a	n/d
1978_2004	XYL 1978/18	Montuïri	<2004		25	+		28.825	n/a	fastidiosa
1978_2005	XYL 1978/18	Montuïri	2009-2005		22	+		25.82	n/a	fastidiosa
1978_2010	XYL 1978/18	Montuïri	2014-2010		22	+		26.08	n/a	fastidiosa
1988_¿?	XYL 1988/17	Ses Salines			n/a	n/d		n/a	n/a	n/d
1988_2005	XYL 1988/17	Ses Salines	2009-2005		28	+		n/a	29.585	multiplex
1988_2010	XYL 1988/17	Ses Salines	2006-2010		29	+		n/a	32.17	multiplex
1988_2015	XYL 1988/17	Ses Salines	2011-2015		27	+		n/a	29.88	multiplex
2_2003	XYL 1603/17	Binissalem	<2003		34	+		n/a	37.6	multiplex
2_2004	XYL 1603/17	Binissalem	2006-2004		34	+		n/a	36.505	multiplex
2_2007	XYL 1603/17	Binissalem	2009-2007		33	+		n/a	35.445	multiplex
2_2010	XYL 1603/17	Binissalem	2006-2010		34	+		35.47	n/a	fastidiosa
2_2015	XYL 1603/17	Binissalem	2011-2015		30	+		32.9	33.72	mixture*
2014_2010	XYL 2014/17	Porreres	2006-2010		33	+		n/a	31.22	multiplex
2014_2010	XYL 2014/17	Porreres	2010-2006		28	+		n/a	35.795	multiplex
2014_2015	XYL 2014/17	Porreres	2011-2015		27	+		n/a	29.825	multiplex
2133_2005	XYL 2133/17	Algaida	2001-2005		37	+		n/a	n/a	n/d
2133_2010	XYL 2133/17	Algaida	2006-2010		31	+		n/a	32.77	multiplex
2133_2010	XYL 2133/17	Algaida	2006-2010		31	+		n/a	34.155	multiplex
2133_2015	XYL 2133/17	Algaida	2011-2015		30	+		n/a	32.155	multiplex
2233_2000	XYL 2233/17	Bunyola	2004-2000		34	+		n/a	n/a	n/d
2233_2005	XYL 2233/17	Bunyola	2001-2005		34	+		n/a	n/a	n/d
2233_2008	XYL 2233/17	Bunyola	2009-2005		35	+		n/a	37.4	multiplex
2233_2010	XYL 2233/17	Bunyola	2006-2010		32	+		n/a	35.53	multiplex
2233_2015	XYL 2233/17	Bunyola	2011-2015		32	+		n/a	37.475	multiplex
2234_2010	XYL 2234/17	Bunyola	2006-2010		36	+		n/a	n/a	n/d
2234_2015	XYL 2234/17	Bunyola	2011-2015		33	+		n/a	35.39	multiplex
2505_2000	XYL 2505/17	Montuiri	2015-2011		31	+		38	n/a	fastidiosa
3038_2010	XYL 3038/17	Llucmajor	2006-2010		36	+		37.185	n/a	fastidiosa
3038_2015	XYL 3038/17	Llucmajor	2011-2015		30	+		37.66	33.22	mixture*
3088_1995	XYL 3038/17	Llucmajor	1985-1995		37	+		n/a	n/a	n/d
3088_2000	XYL 3038/17	Llucmajor	1996-2000		37	+		n/a	n/a	n/d
3088_2010	XYL 3038/17	Llucmajor	2006-2010		37	+		n/a	n/a	n/d
3088_2015	XYL 3038/17	Llucmajor	2011-2015		28	+		n/a	31.26	multiplex
4_2000	XYL 1604/17	Binissalem	1996-2000		37	+		n/a	37.5	multiplex
4_2002	XYL 1604/17	Binissalem	<2002		35	+		n/a	37.455	multiplex
4_2003	XYL 1604/17	Binissalem	2006-2003		32	+		n/a	34.155	multiplex
4_2005	XYL 1604/17	Binissalem	2001-2005		35	+		n/a	n/a	n/d
4_2007	XYL 1604/17	Binissalem	2009-2007		31	+		n/a	34.405	multiplex
4_2010	XYL 1604/17	Binissalem	2006-2010		33	+		n/a	34.505	multiplex
4_2015	XYL 1604/17	Binissalem	2011-2015		31	+		37.75	32.795	mixture*
695_2001	XYL 695/16	Son Carrió	<2001		36	+		37.7	n/a	fastidiosa
695_2002	XYL 695/16	Son Carrió	2007-2002		36	+		n/a	n/a	n/d
695_2008	XYL 695/16	Son Carrió	2012-2008		37	+		n/a	n/a	n/d
739_2000	XYL 739/17	Maria de la Salut	1996-2000		34	+		35.22	n/a	fastidiosa
739_2005	XYL 739/17	Maria de la Salut	2001-2005		26	+		28.045	n/a	fastidiosa
739_2010	XYL 739/17	Maria de la Salut	2006-2010		25	+		26.855	n/a	fastidiosa
739_2015	XYL 739/17	Maria de la Salut	2011-2015		25	+		26.09	n/a	fastidiosa
739A_1998	XYL 739/17	Maria de la Salut	<1998		35	+		37.8	n/a	fastidiosa
739A_1999	XYL 739/17	Maria de la Salut	2001-1999		27	+		30.9	n/a	fastidiosa
739A_2002	XYL 739/17	Maria de la Salut	2005-2002		25	+		28.435	n/a	fastidiosa
739A_2006	XYL 739/17	Maria de la Salut	2009-2006		26	+		27.475	n/a	fastidiosa
739B_2002	XYL 739/17	Maria de la Salut	2003		37	+		37.605	n/a	fastidiosa
739B_2004	XYL 739/17	Maria de la Salut	2006-2004		30	+		32.305	n/a	fastidiosa
739B_2007	XYL 739/17	Maria de la Salut	2009-2007		26	+		27.94	n/a	fastidiosa
95_2000	XYL 1396/17	Santa Eugènia	1996-2000		37	+		n/a	n/a	n/d
95_2010	XYL 1396/17	Santa Eugènia	2006-2010		37	+		n/a	n/a	n/d
BINI_2010	XYL 1602/17	Binissalem	2006-2010		33	+		n/a	35.59	multiplex
BINI_2015	XYL 1602/17	Binissalem	2011-2015		30	+		n/a	33.655	multiplex
FOCO 0_2007	Foco 0	Son Carrió	2005-2007		38	+, d/l		n/a	n/a	n/d
FOCO 0_2010	Foco 0	Son Carrió	2008-2010		36	+		n/a	n/a	n/d
FOCO 0_2013	Foco 0	Son Carrió	2011-2013		34	+		n/a	n/a	n/d
Metzina_2000	XF 2/18	Puigpunyent	1996-2000		37	+		n/a	n/a	n/d
Metzina_2005	XF 2/18	Puigpunyent	2001-2005		35	+		n/a	37.55	multiplex
Metzina_2010	XF 2/18	Puigpunyent	2006-2010		34	+		n/a	35.83	multiplex
Metzina_2015	XF 2/18	Puigpunyent	2011-2015		31	+		n/a	33	multiplex
MV1 ¿?_2015	XF 1/18	Puigpunyent	2001-2005		37	+		n/a	n/a	n/d
MV1_2007	XF 1/18	Puigpunyent	2009-2007		33	+		n/a	35.46	multiplex
MV1_2010	XF 1/18	Puigpunyent	2006-2010		34	+		n/a	35.3	multiplex
MV1_2010	XF 1/18	Puigpunyent	2010-2006		32	+		n/a	34.41	multiplex
MV1_2015	XF 1/18	Puigpunyent	2011-2015		30	+		n/a	32.785	multiplex
MV3_2010	XF 3/18	Puigpunyent	2006-2010		33	+		n/a	35.42	multiplex
MV3_2015	XF 3/18	Puigpunyent	2011-2015		30	+		n/a	32.565	multiplex
MV5_2004	XF 5/18	Puigpunyent	2006-2004		31	+		n/a	33.35	multiplex
MV5_2007	XF 5/18	Puigpunyent	2009-2007		29	+		n/a	31.525	multiplex
MV5_2010	XF 5/18	Puigpunyent	2006-2010		30	+		n/a	32.42	multiplex
MV5_2015	XF 5/18	Puigpunyent	2011-2015		29	+		n/a	31.215	multiplex
(n/a)= no amplification; (n/d)= non detected; (d/l)= Cycle threshold in the detection limit.
(*) = both, subspecies multiplex and fastidiosa were detceted.
