# Supplementary material for: Phylogenetic inference enables reconstruction of a long-overlooked outbreak of almond leaf scorch disease (Xylella fastidiosa) in Europe
Source: Commun Biol. 2020 Oct 9;3:560. doi: 10.1038/s42003-020-01284-7 (PMC7547738; doi:10.1038/s42003-020-01284-7)
Supplement: Supplementary file 7 — Supplementary Data 5 [file 42003_2020_1284_MOESM7_ESM.xlsx]

## Sheet: CWDi
Supplementary Data 5. Annual cumulative water deficit index between 1988 and 2017 from nine meteorological stations in Majorca at AEMET (aemet.es)
Year	Palma airport	Son Carrió	Manacor	Campos	Inca	Sa Pobla (Sa Canova)	Lluchmajor	Marratxi	Puigpunyent	Mean	SE
2017	-349	-295.167	-311.509	-308.259	-332.937	-180.335	-328.699	-346.948	-269.078	-302.437	52.3929
2016	-292.7	-234.913	-182.318	-235.54	-221.651	-266.581	-251.765	-259.157	-88.2128	-225.871	60.1473
2015	-346.71	-245.198	-235.75	-285.6	-252.106	-259.999	-316.592	-248.891	-153.421	-260.474	54.4593
2014	-341.81	-241.245	-282.418	-343.22	-368.49	-339.29	-336.048	-260.657	-226.947	-304.458	51.982
2013	-285.54	-214.28	-254.72	-236.219	-288.15	-215.733	-268.047	-274.028	-134.23	-241.216	48.7238
2012	-307.02	-265.279	-331.6	-300.886	-282.727	-286.301	-310.626	-271.665	-161.197	-279.7	49.0068
2011	-281.58	-303.348	-287.494	-248.462	-277.439	-324.574	-205.528	-223.445	-211.15	-262.558	42.3358
2010	-192.83	-228.4	-230.446	-295.646	-123.729	-263.883	-165.542	-34.2197	-27.0133	-173.523	95.6014
2009	-262.518	-272.86	-281.315	-255.599	-238.335	-310.091	-218.671	-127.694	-159.643	-236.303	59.0067
2008	-246.716	-169.683	-230.71	-217.561	-221.818	-232.224	-192.934	-269.842	-94.0437	-208.392	51.7059
2007	-204.573	-142.121	-111.613	-280.655	-137.353	-189.242	-136.896	-134.388	-86.2687	-158.123	58.2747
2006	-261.817	-271.052	-296.761	-313.51	-256.166	-285.834	-163.939	-168.009	-241.707	-250.977	52.8137
2005	-315.497	-215.313	-330.938	-315.015	-230.781	-259.27	-178.957	-291.352	-268.565	-267.299	51.399
2004	-214.149	-192.222	-215.996	-270.987	-148.323	-162.151	-117.625	-156.929	-85.2039	-173.732	56.1999
2003	-306.614	-24.2875	-113.161	-281.478	-186.407	-208.19	-157.649	-236.176	-196.669	-190.07	85.8043
2002	-249.721	-114.547	-122.278	-260.831	-73.8457	-167.297	-98.5845	-172.06	-32.5787	-143.527	76.5609
2001	-363.403	-243.647	-352.764	-362.198	-272.58	-346.666	-253.291	-285.005	-261.312	-304.541	50.6157
2000	-409.618	-321.072	-346.75	-370.476	-359.45	-393.608	-305.779	-374.316	-333.545	-357.179	33.8482
1999	-377.633	-314.762	-396.132	-350.118	-331.822	-390.167	-297.895	-328.914	-306.106	-343.728	36.7584
1998	-292.516	-272.96	-297.306	-254.499	-266.001	-311.094	-219.98	-260.465	-213.061	-265.32	33.2494
1997	-366.66	-338.486	-413.754	-372.449	-290.292	-369.489	-303.391	-295.976	-242.171	-332.519	53.492
1996	-285.425	-160.186	-240.752	-234.029	-160.358	-210.367	-211.49	-229.053	-140.457	-208.013	46.5348
1995	-370.614	-323.87	-381.783	-338.032	-333.783	-385.889	-289.399	-333.711	-275.961	-337.005	38.2619
1994	-372.74	-330.388	-368.928	-347.739	-306.863	-375.257	-306.982	-346.227	-227.058	-331.354	46.9229
1993	-291.583	-194.231	-171.44	-275.291	-166.725	-275.858	-220.726	-245.829	-157.477	-222.129	52.0788
1992	-277.244	-222.128	-262.829	-242.204	-317.062	-252.67	-207.538	-243.169	-122.213	-238.562	53.9104
1991	-194.857	-176.915	-198.377	-182.733	-73.6054	-133.201	-55.7084	-150.263	56.393	-123.252	84.6438
1990	-302.743	-256.697	-260.839	-302.004	-223.93	-242.265	-229.392	-283.325	-206.437	-256.403	34.3728
1989	-331.592	-194.057	-238.868	-316.278	-240.199	-276.534	-261.362	-260.601	-237.983	-261.942	42.1399
1988	-286.688	-202.214	-258.3	-285.227	-177.87	-219.374	-211.902	-230.12	-155.72	-225.268	45.1532
1987	-269.248	-217.399	-275.792	-278.962	-227.407	-249.568	-204.349	-182.887	-65.5635	-219.02	66.5346
1986	-283.64	-249.065	-270.843	-294.347	-225.878	-259.54	-184.926	-207.797	-160.317	-237.373	45.8667
1985	-303.638	-238.065	-238.868	-344.37	-267.321	-291.339	-207.762	-273.831	-106.394	-252.399	67.9897

## Sheet: PALMA
2017	Tm	Tmax	Tmin	PP	Rº	Tmax-Tmin	(Tmax-Tmin)0.5	(Tmax-Tmin)0.5 *Rº	0.0023*(Tmed+17.78)	Eto	Eto mensual	PP	Eto-PP	∑Eto-PP	Weight coeficient	CWDi	∑ CWDi
febrero	12.3	17.4	7.1	18.4	8.3	10.3	3.20936	26.6377	0.069184	1.8429	55.2871	18.4	-36.8871	-36.8871	0.05	-1.84435
marzo	13	19.4	6.5	38.4	11.1	12.9	3.59166	39.8674	0.070794	2.82237	84.6712	38.4	-46.2712	-83.1582	0.1	-8.31582
abril	13.9	20.8	7.1	5.5	14.2	13.7	3.70135	52.5592	0.072864	3.82967	114.89	5.5	-109.39	-192.548	0.2	-38.5097
mayo	19.4	25.9	12.7	3.6	16.2	13.2	3.63318	58.8575	0.085514	5.03314	150.994	3.6	-147.394	-339.943	0.3	-101.983
junio	24.2	30.7	17.6	51.2	17.1	13.1	3.61939	61.8916	0.096554	5.97588	179.276	51.2	-128.076	-468.019	0.2	-93.6038
julio	26.4	32.7	20.1	0.8	16.7	12.6	3.54965	59.2791	0.101614	6.02359	180.708	0.8	-179.908	-647.927	0.1	-64.7927
agosto	27.3	33.3	21.2	8.9	15	12.1	3.47851	52.1776	0.103684	5.40998	162.299	8.9	-153.399	-801.326	0.05	-40.0663	-349.115
2016	Tm	Tmax	Tmin	PP	Rº	Tmax-Tmin	(Tmax-Tmin)0.5	(Tmax-Tmin)0.5 *Rº	0.0023*(Tmed+17.78)	Eto	eto mensual	PP
febrero	11.6	17.3	5.8	43.7	8.3	11.5	3.39116	28.1467	0.067574	1.90198	57.0595	43.7	-13.3595	-13.3595	0.05	-0.667975
marzo	11.7	17.4	6	16.7	11.1	11.4	3.37639	37.4779	0.067804	2.54115	76.2346	16.7	-59.5346	-72.8941	0.1	-7.28941
abril	15.1	20.4	9.7	36.5	14.2	10.7	3.27109	46.4494	0.075624	3.51269	105.381	36.5	-68.8807	-141.775	0.2	-28.355
mayo	17.6	23.3	11.9	25.3	16.2	11.4	3.37639	54.6975	0.081374	4.45095	133.529	25.3	-108.229	-250.003	0.3	-75.001
junio	22.5	28.9	15.9	5.3	17.1	13	3.60555	61.6549	0.092644	5.71196	171.359	5.3	-166.059	-416.062	0.2	-83.2124
julio	25.7	32.5	18.8	0	16.7	13.7	3.70135	61.8126	0.100004	6.1815	185.445	0	-185.445	-601.507	0.1	-60.1507
agosto	24.8	31.4	18.2	1.1	15	13.2	3.63318	54.4977	0.097934	5.33718	160.115	1.1	-159.015	-760.523	0.05	-38.0261	-292.703
2015	Tm	Tmax	Tmin	PP	Rº	Tmax-Tmin	(Tmax-Tmin)0.5	(Tmax-Tmin)0.5 *Rº	0.0023*(Tmed+17.78)	Eto	eto mensual	PP
febrero	9.1	14.3	3.9	32.8	8.3	10.4	3.2249	26.7667	0.061824	1.65482	49.6447	32.8	-16.8447	-16.8447	0.05	-0.842236
marzo	12	17.8	6.2	35.1	11.1	11.6	3.40588	37.8052	0.068494	2.58943	77.683	35.1	-42.583	-59.4277	0.1	-5.94277
abril	14.9	21.4	8.4	3.7	14.2	13	3.60555	51.1988	0.075164	3.84831	115.449	3.7	-111.749	-171.177	0.2	-34.2354
mayo	18.8	26.1	11.5	5.3	16.2	14.6	3.82099	61.9001	0.084134	5.2079	156.237	5.3	-150.937	-322.114	0.3	-96.6342
junio	23	30.2	15.7	1.6	17.1	14.5	3.80789	65.1149	0.093794	6.10738	183.221	1.6	-181.621	-503.736	0.2	-100.747
julio	27.7	34	21.3	0.2	16.7	12.7	3.56371	59.5139	0.104604	6.22539	186.762	0.2	-186.562	-690.297	0.1	-69.0297
agosto	26.3	31.9	20.7	57.5	15	11.2	3.34664	50.1996	0.101384	5.08944	152.683	57.5	-95.1831	-785.48	0.05	-39.274	-346.705
2014	Tm	Tmax	Tmin	PP	Rº	Tmax-Tmin	(Tmax-Tmin)0.5	(Tmax-Tmin)0.5 *Rº	0.0023*(Tmed+17.78)	Eto	eto mensual	PP
febrero	11	16.8	5.1	17.4	8.3	11.7	3.42053	28.3904	0.066194	1.87927	56.3782	17.4	-38.9782	-38.9782	0.05	-1.94891
marzo	12	17.9	6.1	11.3	11.1	11.8	3.43511	38.1298	0.068494	2.61166	78.3498	11.3	-67.0498	-106.028	0.1	-10.6028
abril	16.3	22.7	9.7	20.3	14.2	13	3.60555	51.1988	0.078384	4.01317	120.395	20.3	-100.095	-206.123	0.2	-41.2246
mayo	17.9	24.3	11.4	32.7	16.2	12.9	3.59166	58.1848	0.082064	4.77488	143.246	32.7	-110.546	-316.669	0.3	-95.0008
junio	23.3	30.1	21.3	3.1	17.1	8.8	2.96648	50.7268	0.094484	4.79287	143.786	3.1	-140.686	-457.356	0.2	-91.4711
julio	24.8	31	18.6	0.1	16.7	12.4	3.52136	58.8068	0.097934	5.75918	172.775	0.1	-172.675	-630.031	0.1	-63.0031
agosto	25.1	31.1	19.9	7.3	15	11.2	3.34664	50.1996	0.098624	4.95089	148.527	7.3	-141.227	-771.258	0.05	-38.5629	-341.814
2013	Tm	Tmax	Tmin	PP	Rº	Tmax-Tmin	(Tmax-Tmin)0.5	(Tmax-Tmin)0.5 *Rº	0.0023*(Tmed+17.78)	Eto	eto mensual	PP
febrero	9.1	14.1	4	25.6	8.3	10.1	3.17805	26.3778	0.061824	1.63078	48.9235	25.6	-23.3235	-23.3235	0.05	-1.16617
marzo	13	17.9	8	21	11.1	9.9	3.14643	34.9253	0.070794	2.4725	74.1751	21	-53.1751	-76.4986	0.1	-7.64986
abril	14.4	20.3	8.5	55.1	14.2	11.8	3.43511	48.7786	0.074014	3.6103	108.309	55.1	-53.209	-129.708	0.2	-25.9415
mayo	16.5	22.1	11	9.6	16.2	11.1	3.33167	53.973	0.078844	4.25545	127.663	9.6	-118.063	-247.771	0.3	-74.3313
junio	21.2	27.3	15	1.3	17.1	12.3	3.50714	59.972	0.089654	5.37673	161.302	1.3	-160.002	-407.773	0.2	-81.5546
julio	25.9	32.4	19.4	0.6	16.7	13	3.60555	60.2127	0.100464	6.04921	181.476	0.6	-180.876	-588.649	0.1	-58.8649
agosto	25.6	31.7	19.5	30.8	15	12.2	3.49285	52.3927	0.099774	5.22743	156.823	30.8	-126.023	-714.672	0.05	-35.7336	-285.242
2012	Tm	Tmax	Tmin	PP	Rº	Tmax-Tmin	(Tmax-Tmin)0.5	(Tmax-Tmin)0.5 *Rº	0.0023*(Tmed+17.78)	Eto	eto mensual	PP
febrero	7	13	0.9	45.3	8.3	12.1	3.47851	28.8716	0.056994	1.64551	49.3652	45.3	-4.06523	-4.06523	0.05	-0.203262
marzo	11.8	18.3	5.3	14.6	11.1	13	3.60555	40.0216	0.068034	2.72283	81.6849	14.6	-67.0849	-71.1502	0.1	-7.11502
abril	14.8	19.8	9.7	32.4	14.2	10.1	3.17805	45.1283	0.074934	3.38164	101.449	32.4	-69.0493	-140.199	0.2	-28.0399
mayo	18.5	24.7	12.3	6	16.2	12.4	3.52136	57.0461	0.083444	4.76015	142.805	6	-136.805	-277.004	0.3	-83.1012
junio	23.6	29.7	17.5	1.9	17.1	12.2	3.49285	59.7277	0.095174	5.68453	170.536	1.9	-168.636	-445.64	0.2	-89.128
julio	24.8	30.6	18.9	0.1	16.7	11.7	3.42053	57.1228	0.097934	5.59426	167.828	0.1	-167.728	-613.368	0.1	-61.3368
agosto	26.7	32.8	20.5	12.9	15	12.3	3.50714	52.607	0.102304	5.38191	161.457	12.9	-148.557	-761.925	0.05	-38.0963	-307.02
2011	Tm	Tmax	Tmin	PP	Rº	Tmax-Tmin	(Tmax-Tmin)0.5	(Tmax-Tmin)0.5 *Rº	0.0023*(Tmed+17.78)	Eto	eto mensual	PP
febrero	10.5	16	4.9	53.4	8.3	11.1	3.33167	27.6528	0.065044	1.79865	53.9595	53.4	-0.55952	-0.55952	0.05	-0.027976
marzo	12.1	17.1	6.9	30.4	11.1	10.2	3.19374	35.4506	0.068724	2.4363	73.0891	30.4	-42.6891	-43.2486	0.1	-4.32486
abril	16	22.4	9.6	21.4	14.2	12.8	3.57771	50.8035	0.077694	3.94712	118.414	21.4	-97.0137	-140.262	0.2	-28.0525
mayo	19.4	25.6	13.1	13.3	16.2	12.5	3.53553	57.2756	0.085514	4.89787	146.936	13.3	-133.636	-273.898	0.3	-82.1695
junio	21.7	27.5	15.9	38.7	17.1	11.6	3.40588	58.2405	0.090804	5.28847	158.654	38.7	-119.954	-393.853	0.2	-78.7705
julio	24.7	29.9	19.4	16	16.7	10.5	3.24037	54.1142	0.097704	5.28717	158.615	16	-142.615	-536.468	0.1	-53.6468
agosto	25.7	31.6	19.7	0	15	11.9	3.44964	51.7446	0.100004	5.17466	155.24	0	-155.24	-691.708	0.05	-34.5854	-281.578
2010	Tm	Tmax	Tmin	PP	Rº	Tmax-Tmin	(Tmax-Tmin)0.5	(Tmax-Tmin)0.5 *Rº	0.0023*(Tmed+17.78)	Eto	eto mensual	PP
febrero	10.6	15	6.2	38.7	8.3	8.8	2.96648	24.6218	0.065274	1.60716	48.2149	38.7	-9.51486	-9.51486	0.05	-0.475743
marzo	11.1	16.7	5.4	51.3	11.1	11.3	3.36155	37.3132	0.066424	2.47849	74.3547	51.3	-23.0547	-32.5696	0.1	-3.25696
abril	13.9	19.7	8	26.1	14.2	11.7	3.42053	48.5715	0.072864	3.53911	106.173	26.1	-80.0734	-112.643	0.2	-22.5286
mayo	16.8	22.4	11.1	116.7	16.2	11.3	3.36155	54.4571	0.079534	4.33119	129.936	116.7	-13.2356	-125.879	0.3	-37.7636
junio	20.7	26.7	14.7	9.1	17.1	12	3.4641	59.2361	0.088504	5.24264	157.279	9.1	-148.179	-274.058	0.2	-54.8115
julio	25.3	31.2	19.3	0	16.7	11.9	3.44964	57.6089	0.099084	5.70813	171.244	0	-171.244	-445.301	0.1	-44.5301
agosto	24.5	30.2	18.7	4.5	15	11.5	3.39116	50.8675	0.097244	4.94656	148.397	4.5	-143.897	-589.198	0.05	-29.4599	-192.826
2009	Tm	Tmax	Tmin	PP	Rº	Tmax-Tmin	(Tmax-Tmin)0.5	(Tmax-Tmin)0.5 *Rº	0.0023*(Tmed+17.78)	Eto	eto mensual	PP
febrero	9.7	14.8	4.5	34.6	8.3	10.3	3.20936	26.6377	0.063204	1.68361	50.5083	34.6	-15.9083	-15.9083	0.05	-0.795414
marzo	10.8	16.5	5.1	46.3	11.1	11.4	3.37639	37.4779	0.065734	2.46357	73.9072	46.3	-27.6072	-43.5155	0.1	-4.35155
abril	13.2	18.7	7.6	57.7	14.2	11.1	3.33167	47.3097	0.071254	3.371	101.13	57.7	-43.4301	-86.9455	0.2	-17.3891
mayo	19.2	25.7	12.6	9.6	16.2	13.1	3.61939	58.6342	0.085054	4.98707	149.612	9.6	-140.012	-226.958	0.3	-68.0873
junio	22.8	29	16.5	2	17.1	12.5	3.53553	60.4576	0.093334	5.64275	169.283	2	-167.283	-394.24	0.2	-78.848
julio	25.7	31.8	19.6	0	16.7	12.2	3.49285	58.3306	0.100004	5.83329	174.999	0	-174.999	-569.239	0.1	-56.9239
agosto	25.7	31.9	19.4	5.9	15	12.5	3.53553	53.033	0.100004	5.30351	159.105	5.9	-153.205	-722.444	0.05	-36.1222	-262.518
2008	Tm	Tmax	Tmin	PP	Rº	Tmax-Tmin	(Tmax-Tmin)0.5	(Tmax-Tmin)0.5 *Rº	0.0023*(Tmed+17.78)	Eto	eto mensual	PP
febrero	10.4	16.5	4.2	7.1	8.3	12.3	3.50714	29.1092	0.064814	1.88669	56.6006	7.1	-49.5006	-49.5006	0.05	-2.47503
marzo	12	17.8	6.3	15.9	11.1	11.5	3.39116	37.6419	0.068494	2.57825	77.3474	15.9	-61.4474	-110.948	0.1	-11.0948
abril	14.6	20.5	8.6	2.9	14.2	11.9	3.44964	48.9849	0.074474	3.6481	109.443	2.9	-106.543	-217.491	0.2	-43.4982
mayo	17.7	22.5	12.9	168.1	16.2	9.6	3.09839	50.1939	0.081604	4.09602	122.881	168.1	45.2194	-172.271	0.3	-51.6814
junio	21.3	26.6	16	20.2	17.1	10.6	3.25576	55.6736	0.089884	5.00416	150.125	20.2	-129.925	-302.196	0.2	-60.4393
julio	24.7	30.5	18.9	0.9	16.7	11.6	3.40588	56.8782	0.097704	5.55722	166.717	0.9	-165.817	-468.013	0.1	-46.8013
agosto	25	30.7	19.3	3	15	11.4	3.37639	50.6458	0.098394	4.98325	149.497	3	-146.497	-614.51	0.05	-30.7255	-246.716
2007	Tm	Tmax	Tmin	PP	Rº	Tmax-Tmin	(Tmax-Tmin)0.5	(Tmax-Tmin)0.5 *Rº	0.0023*(Tmed+17.78)	Eto	eto mensual	PP
febrero	12	17.6	6.3	46	8.3	11.3	3.36155	27.9008	0.068494	1.91104	57.3312	46	-11.3312	-11.3312	0.05	-0.56656
marzo	12	17.6	6.3	53.3	11.1	11.3	3.36155	37.3132	0.068494	2.55573	76.6719	53.3	-23.3719	-34.7031	0.1	-3.47031
abril	15.8	21.1	10.6	84.5	14.2	10.5	3.24037	46.0133	0.077234	3.55379	106.614	84.5	-22.1136	-56.8167	0.2	-11.3633
mayo	10	25	13	2	16.2	12	3.4641	56.1184	0.063894	3.58563	107.569	2	-105.569	-162.386	0.3	-48.7157
junio	22.4	27.8	17	0	17.1	10.8	3.28634	56.1963	0.092414	5.19333	155.8	0	-155.8	-318.186	0.2	-63.6371
julio	24.4	30	18.8	0	16.7	11.2	3.34664	55.8889	0.097014	5.422	162.66	0	-162.66	-480.846	0.1	-48.0846
agosto	24.7	30.1	19.2	51.3	15	10.9	3.30151	49.5227	0.097704	4.83857	145.157	51.3	-93.857	-574.703	0.05	-28.7351	-204.573
2006	Tm	Tmax	Tmin	PP	Rº	Tmax-Tmin	(Tmax-Tmin)0.5	(Tmax-Tmin)0.5 *Rº	0.0023*(Tmed+17.78)	Eto	eto mensual	PP
febrero	9	14.4	3.5	67.9	8.3	10.9	3.30151	27.4026	0.061594	1.68783	50.635	67.9	17.265	17.265	0.05	0.863249
marzo	11.9	17.4	6.4	17	11.1	11	3.31662	36.8145	0.068264	2.51311	75.3932	17	-58.3932	-41.1282	0.1	-4.11282
abril	15	20	8.8	55.2	14.2	11.2	3.34664	47.5223	0.075394	3.5829	107.487	55.2	-52.2869	-93.4151	0.2	-18.683
mayo	19	24.8	13	9.3	16.2	11.8	3.43511	55.6488	0.084594	4.70756	141.227	9.3	-131.927	-225.342	0.3	-67.6025
junio	23.4	29.5	17.2	1.3	17.1	12.3	3.50714	59.972	0.094714	5.68019	170.406	1.3	-169.106	-394.448	0.2	-78.8895
julio	26.2	33.1	19.3	1.2	16.7	13.8	3.71484	62.0377	0.101154	6.27537	188.261	1.2	-187.061	-581.508	0.1	-58.1508
agosto	24.7	30.2	19.2	22.5	15	11	3.31662	49.7494	0.097704	4.86071	145.821	22.5	-123.321	-704.83	0.05	-35.2415	-261.817
2005	Tm	Tmax	Tmin	PP	Rº	Tmax-Tmin	(Tmax-Tmin)0.5	(Tmax-Tmin)0.5 *Rº	0.0023*(Tmed+17.78)	Eto	eto mensual	PP
febrero	7.6	12.8	2.5	67.7	8.3	10.3	3.20936	26.6377	0.058374	1.55495	46.6485	67.7	21.0515	21.0515	0.05	1.05258
marzo	10.8	16.7	4.8	7.7	11.1	11.9	3.44964	38.291	0.065734	2.51702	75.5106	7.7	-67.8106	-46.759	0.1	-4.6759
abril	14.2	20.8	7.5	12.8	14.2	13.3	3.64692	51.7862	0.073554	3.80908	114.272	12.8	-101.472	-148.232	0.2	-29.6463
mayo	18.8	25.4	12.2	6.8	16.2	13.2	3.63318	58.8575	0.084134	4.95192	148.558	6.8	-141.758	-289.989	0.3	-86.9967
junio	23.8	30.2	17.4	0	17.1	12.8	3.57771	61.1788	0.095634	5.85078	175.523	0	-175.523	-465.512	0.2	-93.1025
julio	25.5	31.4	19.5	0.1	16.7	11.9	3.44964	57.6089	0.099544	5.73463	172.039	0.1	-171.939	-637.451	0.1	-63.7451
agosto	24.5	30.8	18.3	24.5	15	12.5	3.53553	53.033	0.097244	5.15714	154.714	24.5	-130.214	-767.665	0.05	-38.3833	-315.497
2004	Tm	Tmax	Tmin	PP	Rº	Tmax-Tmin	(Tmax-Tmin)0.5	(Tmax-Tmin)0.5 *Rº	0.0023*(Tmed+17.78)	Eto	eto mensual	PP
febrero	9.8	14.9	4.7	48.3	8.3	10.2	3.19374	26.5081	0.063434	1.68151	50.4454	48.3	-2.1454	-2.1454	0.05	-0.10727
marzo	11.1	16.1	6	61.9	11.1	10.1	3.17805	35.2764	0.066424	2.3432	70.2959	61.9	-8.39589	-10.5413	0.1	-1.05413
abril	13.3	19.5	7	41.9	14.2	12.5	3.53553	50.2046	0.071484	3.58882	107.665	41.9	-65.7647	-76.306	0.2	-15.2612
mayo	16.2	21.7	10.6	35.2	16.2	11.1	3.33167	53.973	0.078154	4.21821	126.546	35.2	-91.3462	-167.652	0.3	-50.2957
junio	22.3	28.9	15.7	6.2	17.1	13.2	3.63318	62.1274	0.092184	5.72715	171.815	6.2	-165.615	-333.267	0.2	-66.6533
julio	24.6	30.6	18.5	10.8	16.7	12.1	3.47851	58.091	0.097474	5.66237	169.871	10.8	-159.071	-492.338	0.1	-49.2338
agosto	26.1	31.8	20.4	14.8	15	11.4	3.37639	50.6458	0.100924	5.11138	153.341	14.8	-138.541	-630.879	0.05	-31.544	-214.149
2003	Tm	Tmax	Tmin	PP	Rº	Tmax-Tmin	(Tmax-Tmin)0.5	(Tmax-Tmin)0.5 *Rº	0.0023*(Tmed+17.78)	Eto	eto mensual	PP
febrero	9.4	14	4.8	47.2	8.3	9.2	3.03315	25.1751	0.062514	1.5738	47.214	47.2	-0.0139732	-0.0139732	0.05	-0.00069866
marzo	11.7	18.3	5.1	10.2	11.1	13.2	3.63318	40.3283	0.067804	2.73442	82.0326	10.2	-71.8326	-71.8466	0.1	-7.18466
abril	14.3	20.1	8.5	32.2	14.2	11.6	3.40588	48.3635	0.073784	3.56845	107.053	32.2	-74.8535	-146.7	0.2	-29.34
mayo	18.5	24.5	12.4	32.9	16.2	12.1	3.47851	56.3518	0.083444	4.70222	141.067	32.9	-108.167	-254.867	0.3	-76.46
junio	24.9	32.4	17.4	2	17.1	15	3.87298	66.228	0.098164	6.50121	195.036	2	-193.036	-447.903	0.2	-89.5806
julio	26.9	33.5	20.2	0	16.7	13.3	3.64692	60.9035	0.102764	6.25869	187.761	0	-187.761	-635.663	0.1	-63.5663
agosto	27.7	34.6	20.8	0.9	15	13.8	3.71484	55.7225	0.104604	5.8288	174.864	0.9	-173.964	-809.627	0.05	-40.4814	-306.614
2002	Tm	Tmax	Tmin	PP	Rº	Tmax-Tmin	(Tmax-Tmin)0.5	(Tmax-Tmin)0.5 *Rº	0.0023*(Tmed+17.78)	Eto	eto mensual	PP
febrero	10.8	16.9	4.6	6.5	8.3	12.3	3.50714	29.1092	0.065734	1.91347	57.404	6.5	-50.904	-50.904	0.05	-2.5452
marzo	12.8	18.7	6.9	23.6	11.1	11.8	3.43511	38.1298	0.070334	2.68182	80.4545	23.6	-56.8545	-107.759	0.1	-10.7759
abril	13.9	19.7	8	67.9	14.2	11.7	3.42053	48.5715	0.072864	3.53911	106.173	67.9	-38.2734	-146.032	0.2	-29.2064
mayo	16.9	23	10.9	81.7	16.2	12.1	3.47851	56.3518	0.079764	4.49484	134.845	81.7	-53.1453	-199.177	0.3	-59.7532
junio	23	30.2	15.7	22.5	17.1	14.5	3.80789	65.1149	0.093794	6.10738	183.221	22.5	-160.721	-359.899	0.2	-71.9797
julio	24.3	29.9	18.7	34.8	16.7	11.2	3.34664	55.8889	0.096784	5.40915	162.275	34.8	-127.475	-487.373	0.1	-48.7373
agosto	23.7	29.1	18.3	94	15	10.8	3.28634	49.295	0.095404	4.70294	141.088	94	-47.0883	-534.461	0.05	-26.7231	-249.721
2001	Tm	Tmax	Tmin	PP	Rº	Tmax-Tmin	(Tmax-Tmin)0.5	(Tmax-Tmin)0.5 *Rº	0.0023*(Tmed+17.78)	Eto	eto mensual	PP
febrero	9.6	15.5	3.7	45.1	8.3	11.8	3.43511	28.5114	0.062974	1.79548	53.8644	45.1	-8.76438	-8.76438	0.05	-0.438219
marzo	14.1	20.5	7.7	2.4	11.1	12.8	3.57771	39.7126	0.073324	2.91188	87.3565	2.4	-84.9565	-93.7209	0.1	-9.37209
abril	13.8	21.1	6.5	7.3	14.2	14.6	3.82099	54.2581	0.072634	3.94098	118.23	7.3	-110.93	-204.65	0.2	-40.9301
mayo	17.8	24.6	10.9	20.9	16.2	13.7	3.70135	59.9619	0.081834	4.90692	147.208	20.9	-126.308	-330.958	0.3	-99.2874
junio	22.2	29.8	14.6	0	17.1	15.2	3.89872	66.6681	0.091954	6.1304	183.912	0	-183.912	-514.87	0.2	-102.974
julio	24.8	31.6	17.9	14.6	16.7	13.7	3.70135	61.8126	0.097934	6.05355	181.607	14.6	-167.007	-681.877	0.1	-68.1877
agosto	26.1	32.5	19.7	0.1	15	12.8	3.57771	53.6656	0.100924	5.41615	162.485	0.1	-162.385	-844.261	0.05	-42.2131	-363.403
2000	Tm	Tmax	Tmin	PP	Rº	Tmax-Tmin	(Tmax-Tmin)0.5	(Tmax-Tmin)0.5 *Rº	0.0023*(Tmed+17.78)	Eto	eto mensual	PP
febrero	10.4	17.5	3.4	2.2	8.3	14.1	3.755	31.1665	0.064814	2.02002	60.6007	2.2	-58.4007	-58.4007	0.05	-2.92004
marzo	11.7	19	4.3	5.3	11.1	14.7	3.83406	42.558	0.067804	2.88561	86.5682	5.3	-81.2682	-139.669	0.1	-13.9669
abril	14.9	21	8.7	5.6	14.2	12.3	3.50714	49.8013	0.075164	3.74327	112.298	5.6	-106.698	-246.367	0.2	-49.2734
mayo	19.5	25.8	13.2	3	16.2	12.6	3.54965	57.5043	0.085744	4.93065	147.919	3	-144.919	-391.286	0.3	-117.386
junio	22.4	28.7	16.1	7.6	17.1	12.6	3.54965	60.699	0.092414	5.60944	168.283	7.6	-160.683	-551.969	0.2	-110.394
julio	24.1	30.2	18	1.9	16.7	12.2	3.49285	58.3306	0.096324	5.61864	168.559	1.9	-166.659	-718.628	0.1	-71.8628
agosto	25.1	31.9	18.3	6	15	13.6	3.68782	55.3173	0.098624	5.45561	163.668	6	-157.668	-876.297	0.05	-43.8148	-409.618
1999	Tm	Tmax	Tmin	PP	Rº	Tmax-Tmin	(Tmax-Tmin)0.5	(Tmax-Tmin)0.5 *Rº	0.0023*(Tmed+17.78)	Eto	eto mensual	PP
febrero	8.4	14.6	2.1	19.7	8.3	12.5	3.53553	29.3449	0.060214	1.76698	53.0093	19.7	-33.3093	-33.3093	0.05	-1.66546
marzo	11.7	18.5	4.9	11.1	11.1	13.6	3.68782	40.9348	0.067804	2.77554	83.2662	11.1	-72.1662	-105.476	0.1	-10.5476
abril	13.7	21	6.3	4.4	14.2	14.7	3.83406	54.4436	0.072404	3.94194	118.258	4.4	-113.858	-219.334	0.2	-43.8667
mayo	19.8	26	13.3	15.8	16.2	12.7	3.56371	57.732	0.086434	4.99001	149.7	15.8	-133.9	-353.234	0.3	-105.97
junio	22.1	28.5	15.7	1.2	17.1	12.8	3.57771	61.1788	0.091724	5.61157	168.347	1.2	-167.147	-520.381	0.2	-104.076
julio	24.8	31.2	18.4	6.4	16.7	12.8	3.57771	59.7477	0.097934	5.85133	175.54	6.4	-169.14	-689.521	0.1	-68.9521
agosto	26.2	32.5	19.9	0	15	12.6	3.54965	53.2447	0.101154	5.38592	161.577	0	-161.577	-851.098	0.05	-42.5549	-377.633
1998	Tm	Tmax	Tmin	PP	Rº	Tmax-Tmin	(Tmax-Tmin)0.5	(Tmax-Tmin)0.5 *Rº	0.0023*(Tmed+17.78)	Eto	eto mensual	PP
febrero	11.4	16.8	5.9	39.8	8.3	10.9	3.30151	27.4026	0.067114	1.8391	55.1729	39.8	-15.3729	-15.3729	0.05	-0.768644
marzo	11.6	18.7	4.6	11.2	11.1	14.1	3.755	41.6805	0.067574	2.81652	84.4955	11.2	-73.2955	-88.6684	0.1	-8.86684
abril	14	20.2	7.7	38.8	14.2	12.5	3.53553	50.2046	0.073094	3.66965	110.09	38.8	-71.2896	-159.958	0.2	-31.9916
mayo	17.8	23.6	12	48.3	16.2	11.6	3.40588	55.1752	0.081834	4.51521	135.456	48.3	-87.1562	-247.114	0.3	-74.1343
junio	22.5	28.6	16.4	4.4	17.1	12.2	3.49285	59.7277	0.092644	5.53342	166.002	4.4	-161.602	-408.717	0.2	-81.7433
julio	25.3	31.4	19.1	0	16.7	12.3	3.50714	58.5692	0.099084	5.80327	174.098	0	-174.098	-582.815	0.1	-58.2815
agosto	25.7	32	19.3	8.6	15	12.7	3.56371	53.4556	0.100004	5.34577	160.373	8.6	-151.773	-734.588	0.05	-36.7294	-292.516
1997	Tm	Tmax	Tmin	PP	Rº	Tmax-Tmin	(Tmax-Tmin)0.5	(Tmax-Tmin)0.5 *Rº	0.0023*(Tmed+17.78)	Eto	eto mensual	PP
febrero	10.8	17.2	4.3	6.8	8.3	12.9	3.59166	29.8108	0.065734	1.95958	58.7874	6.8	-51.9874	-51.9874	0.05	-2.59937
marzo	11.7	19.1	4.1	7	11.1	15	3.87298	42.9901	0.067804	2.9149	87.4471	7	-80.4471	-132.434	0.1	-13.2434
abril	14	20.8	7.2	25.7	14.2	13.6	3.68782	52.367	0.073094	3.82771	114.831	25.7	-89.1314	-221.566	0.2	-44.3132
mayo	18.8	25.3	12.3	10.5	16.2	13	3.60555	58.4099	0.084134	4.91426	147.428	10.5	-136.928	-358.494	0.3	-107.548
junio	22.3	27.8	16.8	39.9	17.1	11	3.31662	56.7143	0.092184	5.22815	156.844	39.9	-116.944	-475.438	0.2	-95.0876
julio	24	30.6	17.5	0.7	16.7	13.1	3.61939	60.4438	0.096094	5.80829	174.249	0.7	-173.549	-648.987	0.1	-64.8987
agosto	25.2	31.3	19	25.6	15	12.3	3.50714	52.607	0.098854	5.20042	156.012	25.6	-130.412	-779.399	0.05	-38.97	-366.66
1996	Tm	Tmax	Tmin	PP	Rº	Tmax-Tmin	(Tmax-Tmin)0.5	(Tmax-Tmin)0.5 *Rº	0.0023*(Tmed+17.78)	Eto	eto mensual	PP
febrero	9.2	14.6	3.8	50.2	8.3	10.8	3.28634	27.2766	0.062054	1.69262	50.7786	50.2	-0.578633	-0.578633	0.05	-0.0289317
marzo	10.2	16.6	4	18.6	11.1	12.6	3.54965	39.4011	0.064354	2.53562	76.0685	18.6	-57.4685	-58.0472	0.1	-5.80472
abril	13.9	19.5	8.2	24.4	14.2	11.3	3.36155	47.734	0.072864	3.47809	104.343	24.4	-79.9426	-137.99	0.2	-27.598
mayo	16.6	23	10.3	7.5	16.2	12.7	3.56371	57.732	0.079074	4.5651	136.953	7.5	-129.453	-267.443	0.3	-80.2329
junio	21.1	27.5	14.6	31.9	17.1	12.9	3.59166	61.4173	0.089424	5.49218	164.766	31.9	-132.866	-400.308	0.2	-80.0617
julio	23.8	30.5	17.1	0	16.7	13.4	3.6606	61.132	0.095634	5.8463	175.389	0	-175.389	-575.697	0.1	-57.5697
agosto	24.9	30.6	19.3	41.6	15	11.3	3.36155	50.4232	0.098164	4.94974	148.492	41.6	-106.892	-682.59	0.05	-34.1295	-285.425
1995	Tm	Tmax	Tmin	PP	Rº	Tmax-Tmin	(Tmax-Tmin)0.5	(Tmax-Tmin)0.5 *Rº	0.0023*(Tmed+17.78)	Eto	eto mensual	PP
febrero	11.5	17.4	5.6	12.2	8.3	11.8	3.43511	28.5114	0.067344	1.92007	57.6022	12.2	-45.4022	-45.4022	0.05	-2.27011
marzo	11	16.8	5.2	21.5	11.1	11.6	3.40588	37.8052	0.066194	2.50248	75.0744	21.5	-53.5744	-98.9766	0.1	-9.89766
abril	13	20.4	5.5	1.3	14.2	14.9	3.86005	54.8127	0.070794	3.88041	116.412	1.3	-115.112	-214.089	0.2	-42.8178
mayo	17.8	24.9	10.7	2.4	16.2	14.2	3.76829	61.0463	0.081834	4.99566	149.87	2.4	-147.47	-361.559	0.3	-108.468
junio	21	26.7	15.3	20.8	17.1	11.4	3.37639	57.7362	0.089194	5.14973	154.492	20.8	-133.692	-495.251	0.2	-99.0501
julio	25.2	31.5	18.9	1.3	16.7	12.6	3.54965	59.2791	0.098854	5.85998	175.799	1.3	-174.499	-669.75	0.1	-66.975
agosto	25.3	31.3	19.3	1.5	15	12	3.4641	51.9615	0.099084	5.14856	154.457	1.5	-152.957	-822.707	0.05	-41.1353	-370.614
1994	Tm	Tmax	Tmin	PP	Rº	Tmax-Tmin	(Tmax-Tmin)0.5	(Tmax-Tmin)0.5 *Rº	0.0023*(Tmed+17.78)	Eto	eto mensual	PP
febrero	9.4	15.9	3	17.1	8.3	12.9	3.59166	29.8108	0.062514	1.86359	55.9077	17.1	-38.8077	-38.8077	0.05	-1.94038
marzo	12	19.4	4.5	7.4	11.1	14.9	3.86005	42.8466	0.068494	2.93473	88.042	7.4	-80.642	-119.45	0.1	-11.945
abril	13.3	19.7	6.8	27.9	14.2	12.9	3.59166	51.0015	0.071484	3.64579	109.374	27.9	-81.4738	-200.923	0.2	-40.1847
mayo	18.4	24.8	12	3.3	16.2	12.8	3.57771	57.9589	0.083214	4.82299	144.69	3.3	-141.39	-342.313	0.3	-102.694
junio	21.3	28.3	14.4	2	17.1	13.9	3.72827	63.7534	0.089884	5.73041	171.912	2	-169.912	-512.226	0.2	-102.445
julio	25.7	33	18.5	0.2	16.7	14.5	3.80789	63.5917	0.100004	6.35942	190.783	0.2	-190.583	-702.808	0.1	-70.2808
agosto	26.9	33.1	20.6	1.3	15	12.5	3.53553	53.033	0.102764	5.44988	163.497	1.3	-162.197	-865.005	0.05	-43.2502	-372.74
1993	Tm	Tmax	Tmin	PP	Rº	Tmax-Tmin	(Tmax-Tmin)0.5	(Tmax-Tmin)0.5 *Rº	0.0023*(Tmed+17.78)	Eto	eto mensual	PP
febrero	9.2	14.4	4	45.3	8.3	10.4	3.2249	26.7667	0.062054	1.66098	49.8294	45.3	-4.52942	-4.52942	0.05	-0.226471
marzo	10.3	17.1	3.4	9.7	11.1	13.7	3.70135	41.085	0.064584	2.65343	79.603	9.7	-69.903	-74.4324	0.1	-7.44324
abril	13.2	19.3	7.2	42.7	14.2	12.1	3.47851	49.3948	0.071254	3.51958	105.587	42.7	-62.8873	-137.32	0.2	-27.4639
mayo	17.5	24.3	10.7	26.6	16.2	13.6	3.68782	59.7426	0.081144	4.84776	145.433	26.6	-118.833	-256.152	0.3	-76.8457
junio	22	28.3	15.6	1.1	17.1	12.7	3.56371	60.9394	0.091494	5.57559	167.268	1.1	-166.168	-422.32	0.2	-84.464
julio	23.8	30.1	17.5	10	16.7	12.6	3.54965	59.2791	0.095634	5.6691	170.073	10	-160.073	-582.393	0.1	-58.2393
agosto	25.1	31.5	19	1.3	15	12.5	3.53553	53.033	0.098624	5.23033	156.91	1.3	-155.61	-738.003	0.05	-36.9001	-291.583
1992	Tm	Tmax	Tmin	PP	Rº	Tmax-Tmin	(Tmax-Tmin)0.5	(Tmax-Tmin)0.5 *Rº	0.0023*(Tmed+17.78)	Eto	eto mensual	PP
febrero	8.8	15.1	2.4	6.3	8.3	12.7	3.56371	29.5788	0.061134	1.80827	54.248	6.3	-47.948	-47.948	0.05	-2.3974
marzo	11	17.1	4.9	26	11.1	12.2	3.49285	38.7706	0.066194	2.56638	76.9915	26	-50.9915	-98.9395	0.1	-9.89395
abril	12.9	19.4	6.3	43.6	14.2	13.1	3.61939	51.3954	0.070564	3.62666	108.8	43.6	-65.1999	-164.139	0.2	-32.8279
mayo	17.6	23.8	11.4	59.3	16.2	12.4	3.52136	57.0461	0.081374	4.64207	139.262	59.3	-79.962	-244.101	0.3	-73.2304
junio	19.4	24.5	14.3	25.8	17.1	10.2	3.19374	54.613	0.085514	4.67018	140.105	25.8	-114.305	-358.407	0.2	-71.6814
julio	23.2	29.8	16.7	0.9	16.7	13.1	3.61939	60.4438	0.094254	5.69707	170.912	0.9	-170.012	-528.419	0.1	-52.8419
agosto	25.4	31.8	19	0.9	15	12.8	3.57771	53.6656	0.099314	5.32975	159.892	0.9	-158.992	-687.411	0.05	-34.3706	-277.244
1991	Tm	Tmax	Tmin	PP	Rº	Tmax-Tmin	(Tmax-Tmin)0.5	(Tmax-Tmin)0.5 *Rº	0.0023*(Tmed+17.78)	Eto	eto mensual	PP
febrero	8.8	14.4	3.2	77.7	8.3	11.2	3.34664	27.7771	0.061134	1.69813	50.9438	77.7	26.7562	26.7562	0.05	1.33781
marzo	11.9	17.1	6.7	32.5	11.1	10.4	3.2249	35.7964	0.068264	2.44361	73.3082	32.5	-40.8082	-14.052	0.1	-1.4052
abril	11.9	18.1	5.8	34	14.2	12.3	3.50714	49.8013	0.068264	3.39964	101.989	34	-67.9891	-82.0411	0.2	-16.4082
mayo	14.7	20.9	8.5	46.1	16.2	12.4	3.52136	57.0461	0.074704	4.26157	127.847	46.1	-81.7471	-163.788	0.3	-49.1365
junio	20	26.6	13.4	55.9	17.1	13.2	3.63318	62.1274	0.086894	5.3985	161.955	55.9	-106.055	-269.843	0.2	-53.9686
julio	24.5	31.5	17.6	0	16.7	13.9	3.72827	62.2621	0.097244	6.05462	181.639	0	-181.639	-451.482	0.1	-45.1482
agosto	25.7	32.2	19.1	11.8	15	13.1	3.61939	54.2909	0.100004	5.42931	162.879	11.8	-151.079	-602.561	0.05	-30.128	-194.857
1990	Tm	Tmax	Tmin	PP	Rº	Tmax-Tmin	(Tmax-Tmin)0.5	(Tmax-Tmin)0.5 *Rº	0.0023*(Tmed+17.78)	Eto	eto mensual	PP
febrero	12.9	18.4	7.3	2.8	8.3	11.1	3.33167	27.6528	0.070564	1.95129	58.5388	2.8	-55.7388	-55.7388	0.05	-2.78694
marzo	12.4	18.2	6.5	35	11.1	11.7	3.42053	37.9678	0.069414	2.6355	79.065	35	-44.065	-99.8038	0.1	-9.98038
abril	12.7	18.6	6.9	59.2	14.2	11.7	3.42053	48.5715	0.070104	3.40505	102.152	59.2	-42.9516	-142.755	0.2	-28.5511
mayo	17.7	24.4	11	2.8	16.2	13.4	3.6606	59.3017	0.081604	4.83926	145.178	2.8	-142.378	-285.133	0.3	-85.54
junio	22	28	16.1	37.4	17.1	11.9	3.44964	58.9888	0.091494	5.39712	161.914	37.4	-124.514	-409.647	0.2	-81.9294
julio	23.8	30.5	17.1	1.9	16.7	13.4	3.6606	61.132	0.095634	5.8463	175.389	1.9	-173.489	-583.136	0.1	-58.3136
agosto	24.9	31.2	18.6	27.1	15	12.6	3.54965	53.2447	0.098164	5.22671	156.801	27.1	-129.701	-712.837	0.05	-35.6419	-302.743
1989	Tm	Tmax	Tmin	PP	Rº	Tmax-Tmin	(Tmax-Tmin)0.5	(Tmax-Tmin)0.5 *Rº	0.0023*(Tmed+17.78)	Eto	eto mensual	PP
febrero	10.7	17.3	4.1	14.1	8.3	13.2	3.63318	30.1554	0.065504	1.9753	59.259	14.1	-45.159	-45.159	0.05	-2.25795
marzo	12.5	18.8	6.1	27	11.1	12.7	3.56371	39.5571	0.069644	2.75492	82.6475	27	-55.6475	-100.806	0.1	-10.0806
abril	13.7	19.5	7.9	32	14.2	11.6	3.40588	48.3635	0.072404	3.50171	105.051	32	-73.0512	-173.858	0.2	-34.7715
mayo	17.9	23.9	11.8	12.9	16.2	12.1	3.47851	56.3518	0.082064	4.62445	138.734	12.9	-125.834	-299.691	0.3	-89.9074
junio	21.2	27.6	14.8	2.2	17.1	12.8	3.57771	61.1788	0.089654	5.48493	164.548	2.2	-162.348	-462.039	0.2	-92.4078
julio	25.4	31.9	18.9	3.2	16.7	13	3.60555	60.2127	0.099314	5.97996	179.399	3.2	-176.199	-638.238	0.1	-63.8238
agosto	26.3	31.8	20.9	22	15	10.9	3.30151	49.5227	0.101384	5.02081	150.624	22	-128.624	-766.862	0.05	-38.3431	-331.592
1988	Tm	Tmax	Tmin	PP	Rº	Tmax-Tmin	(Tmax-Tmin)0.5	(Tmax-Tmin)0.5 *Rº	0.0023*(Tmed+17.78)	Eto	eto mensual	PP
febrero	9.1	15.4	2.9	4.2	8.3	12.5	3.53553	29.3449	0.061824	1.81422	54.4266	4.2	-50.2266	-50.2266	0.05	-2.51133
marzo	11.1	17.3	4.9	20.5	11.1	12.4	3.52136	39.0871	0.066424	2.59632	77.8897	20.5	-57.3897	-107.616	0.1	-10.7616
abril	13.8	20.1	7.5	39.5	14.2	12.6	3.54965	50.405	0.072634	3.66112	109.834	39.5	-70.3335	-177.95	0.2	-35.59
mayo	17.9	23.2	12.6	53	16.2	10.6	3.25576	52.7434	0.082064	4.32833	129.85	53	-76.85	-254.8	0.3	-76.4399
junio	20.9	27	14.9	51.4	17.1	12.1	3.47851	59.4824	0.088964	5.2918	158.754	51.4	-107.354	-362.154	0.2	-72.4307
julio	24.9	31.3	18.3	0.3	16.7	13	3.60555	60.2127	0.098164	5.91072	177.322	0.3	-177.022	-539.175	0.1	-53.9175
agosto	25.1	31.8	18.3	1.5	15	13.5	3.67423	55.1135	0.098624	5.43552	163.065	1.5	-161.565	-700.741	0.05	-35.037	-286.688
1987	Tm	Tmax	Tmin	PP	Rº	Tmax-Tmin	(Tmax-Tmin)0.5	(Tmax-Tmin)0.5 *Rº	0.0023*(Tmed+17.78)	Eto	eto mensual	PP
febrero	9.2	14.1	4.4	88.6	8.3	9.7	3.11448	25.8502	0.062054	1.60411	48.1233	88.6	40.4767	40.4767	0.05	2.02384
marzo	10.1	15.9	4.3	27.5	11.1	11.6	3.40588	37.8052	0.064124	2.42422	72.7267	27.5	-45.2267	-4.74995	0.1	-0.474995
abril	14.1	20.7	7.6	3	14.2	13.1	3.61939	51.3954	0.073324	3.76851	113.055	3	-110.055	-114.805	0.2	-22.9611
mayo	16.1	22.8	9.3	35.2	16.2	13.5	3.67423	59.5226	0.077924	4.63824	139.147	35.2	-103.947	-218.753	0.3	-65.6258
junio	20.7	27.3	14	1	17.1	13.3	3.64692	62.3623	0.088504	5.51931	165.579	1	-164.579	-383.332	0.2	-76.6664
julio	24.9	31.3	1	0.3	16.7	30.3	5.50454	91.9259	0.098164	9.02381	270.714	0.3	-270.414	-653.746	0.1	-65.3746
agosto	24.7	31.3	18.1	10.1	15	13.2	3.63318	54.4977	0.097704	5.32464	159.739	10.1	-149.639	-803.386	0.05	-40.1693	-269.248
1986	Tm	Tmax	Tmin	PP	Rº	Tmax-Tmin	(Tmax-Tmin)0.5	(Tmax-Tmin)0.5 *Rº	0.0023*(Tmed+17.78)	Eto	eto mensual	PP
febrero	8.7	14	3.4	44.1	8.3	10.6	3.25576	27.0228	0.060904	1.6458	49.374	44.1	-5.27398	-5.27398	0.05	-0.263699
marzo	10	16.7	3.4	16.8	11.1	13.3	3.64692	40.4808	0.063894	2.58648	77.5944	16.8	-60.7944	-66.0683	0.1	-6.60683
abril	12	17.7	6.3	54	14.2	11.4	3.37639	47.9447	0.068494	3.28393	98.5178	54	-44.5178	-110.586	0.2	-22.1172
mayo	18.4	25.7	11.1	6.4	16.2	14.6	3.82099	61.9001	0.083214	5.15096	154.529	6.4	-148.129	-258.715	0.3	-77.6144
junio	20.3	27.5	13.2	0.6	17.1	14.3	3.78153	64.6642	0.087584	5.66355	169.907	0.6	-169.307	-428.021	0.2	-85.6043
julio	23.2	30	16.5	43.4	16.7	13.5	3.67423	61.3597	0.094254	5.7834	173.502	43.4	-130.102	-558.123	0.1	-55.8123
agosto	24.9	31	18.8	0	15	12.2	3.49285	52.3927	0.098164	5.14308	154.292	0	-154.292	-712.416	0.05	-35.6208	-283.64
1985	Tm	Tmax	Tmin	PP	Rº	Tmax-Tmin	(Tmax-Tmin)0.5	(Tmax-Tmin)0.5 *Rº	0.0023*(Tmed+17.78)	Eto	eto mensual	PP
febrero	10.6	16.3	4.9	10.4	8.3	11.4	3.37639	28.024	0.065274	1.82924	54.8772	10.4	-44.4772	-44.4772	0.05	-2.22386
marzo	9.8	15.5	4.1	42.6	11.1	11.4	3.37639	37.4779	0.063434	2.37737	71.3212	42.6	-28.7212	-73.1984	0.1	-7.31984
abril	13.8	20.4	7.3	20.5	14.2	13.1	3.61939	51.3954	0.072634	3.73305	111.992	20.5	-91.4915	-164.69	0.2	-32.938
mayo	15.4	21.4	9.3	34.8	16.2	12.1	3.47851	56.3518	0.076314	4.30043	129.013	34.8	-94.2129	-258.903	0.3	-77.6709
junio	21.5	27.8	15.2	1.1	17.1	12.6	3.54965	60.699	0.090344	5.48379	164.514	1.1	-163.414	-422.317	0.2	-84.4633
julio	25.1	32.2	18	0.3	16.7	14.2	3.76829	62.9304	0.098624	6.20645	186.193	0.3	-185.893	-608.21	0.1	-60.821
agosto	23.5	30.1	16.8	0	15	13.3	3.64692	54.7037	0.094944	5.19379	155.814	0	-155.814	-764.024	0.05	-38.2012	-303.638

## Sheet: SON CARRIÓ
Year	Month	Tmax	Tmin	Tm	PP	Rº	Tmax-Tmin	(Tmax-Tmin)0.5	(Tmax-Tmin)0.5 *Rº	0.0023*(Tmed+17.78)	Eto	Eto mensual	PP	Eto-PP	∑Eto-PP	Weight coeficient	CWDi	∑ CWDi
1985	6	28	15.4	21.7	0	6
1985	7	34.1	19.2	26.7	0	7
1985	8	32.8	17.4	25.1	0	8
1986	2	14	3.5	8.8	43.5	8.3	5.5	2.34521	19.4652	0.073094	1.42279	42.6837	43.5	0.816264	0.816264	0.05	0.0408132
1986	3	17.8	5.8	11.8	38	11.1	7	2.64575	29.3678	0.081834	2.40329	72.0986	38	-34.0986	-33.2824	0.1	-3.32824
1986	4	18.3	7.1	12.7	66.5	14.2	6.2	2.48998	35.3577	0.082984	2.93412	88.0237	66.5	-21.5237	-54.8061	0.2	-10.9612
1986	5	28	12.4	20.2	3	16.2	10.6	3.25576	52.7434	0.105294	5.55356	166.607	3	-163.607	-218.413	0.3	-65.5239
1986	6	28.9	14.3	21.6	0	17.1	9.6	3.09839	52.9824	0.107364	5.6884	170.652	0	-170.652	-389.065	0.2	-77.813
1986	7	32.8	17.3	25	23	16.7	10.5	3.24037	54.1142	0.116334	6.29532	188.86	23	-165.86	-554.925	0.1	-55.4925
1986	8	34.2	19.7	27	1	15	9.5	3.08221	46.2331	0.119554	5.52735	165.821	1	-164.821	-719.745	0.05	-35.9873	-249.065
1987	2	15.1	5	10	104	8.3	5.1	2.25832	18.744	0.075624	1.4175	42.525	104	61.475	61.475	0.05	3.07375
1987	3	16.9	5.9	11.4	34	11.1	6	2.44949	27.1893	0.079764	2.16873	65.0619	34	-31.0619	30.4131	0.1	3.04131
1987	4	22	8.8	15.4	4.5	14.2	8.2	2.86356	40.6626	0.091494	3.72039	111.612	4.5	-107.112	-76.6984	0.2	-15.3397
1987	5	24	10.3	17.1	33.5	16.2	8.7	2.94958	47.7831	0.096094	4.59167	137.75	33.5	-104.25	-180.949	0.3	-54.2846
1987	6	28.7	14.6	21.7	0	17.1	9.1	3.01662	51.5842	0.106904	5.51456	165.437	0	-165.437	-346.385	0.2	-69.2771
1987	7	33.2	19.2	26.2	15.5	16.7	9	3	50.1	0.117254	5.87443	176.233	15.5	-160.733	-507.118	0.1	-50.7118
1987	8	34.7	19.8	27.3	0	15	9.9	3.14643	47.1964	0.120704	5.69679	170.904	0	-170.904	-678.022	0.05	-33.9011	-217.399
1988	2	16	3.6	9.8	24	8.3	7.4	2.72029	22.5784	0.077694	1.75421	52.6263	24	-28.6263	-28.6263	0.05	-1.43131
1988	3	18.6	6.3	12.5	33.5	11.1	7.3	2.70185	29.9905	0.083674	2.50943	75.2829	33.5	-41.7829	-70.4092	0.1	-7.04092
1988	4	21	8.5	14.7	49.5	14.2	7.5	2.73861	38.8883	0.089194	3.4686	104.058	49.5	-54.5581	-124.967	0.2	-24.9935
1988	5	23.8	12.6	18.2	108	16.2	6.2	2.48998	40.3377	0.095634	3.85765	115.73	108	-7.7296	-132.697	0.3	-39.8091
1988	6	28	15	21.5	14	17.1	8	2.82843	48.3661	0.105294	5.09266	152.78	14	-138.78	-271.477	0.2	-54.2953
1988	7	33.4	19	26.2	13	16.7	9.4	3.06594	51.2012	0.117714	6.0271	180.813	13	-167.813	-439.29	0.1	-43.929
1988	8	34.4	18.9	26.7	0	15	10.5	3.24037	48.6056	0.120014	5.83335	175	0	-175	-614.29	0.05	-30.7145	-202.214
1989	2	17.8	4.6	11.2	30	8.3	8.2	2.86356	23.7676	0.081834	1.945	58.3499	30	-28.3499	-28.3499	0.05	-1.41749
1989	3	19.8	7	13.4	27.5	11.1	7.8	2.79285	31.0006	0.086434	2.67951	80.3852	27.5	-52.8852	-81.2351	0.1	-8.12351
1989	4	19.5	8.7	14.1	72	14.2	5.8	2.40832	34.1981	0.085744	2.93228	87.9685	72	-15.9685	-97.2036	0.2	-19.4407
1989	5	24	12.6	18.3	60.5	16.2	6.4	2.52982	40.9831	0.096094	3.93823	118.147	60.5	-57.647	-154.851	0.3	-46.4552
1989	6	29	15.8	22.4	64	17.1	8.2	2.86356	48.9669	0.107594	5.26855	158.056	64	-94.0565	-248.907	0.2	-49.7814
1989	7	33.6	19.7	26.7	0	16.7	8.9	2.98329	49.8209	0.118174	5.88753	176.626	0	-176.626	-425.533	0.1	-42.5533
1989	8	34	21.2	27.6	49.5	15	7.8	2.79285	41.8927	0.119094	4.98917	149.675	49.5	-100.175	-525.708	0.05	-26.2854	-194.057
1990	2	20.5	8.5	14.5	5	8.3	7	2.64575	21.9597	0.088044	1.93342	58.0027	5	-53.0027	-53.0027	0.05	-2.65013
1990	3	19.3	7.7	13.5	49.5	11.1	6.6	2.56905	28.5164	0.085284	2.43199	72.9598	49.5	-23.4598	-76.4625	0.1	-7.64625
1990	4	18.9	7.9	13.4	65	14.2	6	2.44949	34.7828	0.084364	2.93441	88.0324	65	-23.0324	-99.4949	0.2	-19.899
1990	5	25.3	12.4	18.9	26	16.2	7.9	2.81069	45.5332	0.099084	4.51162	135.348	26	-109.348	-208.843	0.3	-62.653
1990	6	30	16.9	23.4	0	17.1	8.1	2.84605	48.6675	0.109894	5.34826	160.448	0	-160.448	-369.291	0.2	-73.8582
1990	7	33.3	18.3	25.8	0	16.7	10	3.16228	52.81	0.117484	6.20433	186.13	0	-186.13	-555.421	0.1	-55.5421
1990	8	33.6	19.6	26.6	26	15	9	3	45	0.118174	5.31783	159.535	26	-133.535	-688.956	0.05	-34.4478	-256.697
1991	2	15.5	4.9	10.2	66.5	8.3	5.6	2.36643	19.6414	0.076544	1.50343	45.1029	66.5	21.3971	21.3971	0.05	1.06985
1991	3	19.1	8.1	13.6	13	11.1	6	2.44949	27.1893	0.084824	2.30631	69.1892	13	-56.1892	-34.7922	0.1	-3.47922
1991	4	19.4	7.1	13.2	37	14.2	7.3	2.70185	38.3663	0.085514	3.28085	98.4256	37	-61.4256	-96.2178	0.2	-19.2436
1991	5	21.7	9.7	15.7	116.5	16.2	7	2.64575	42.8612	0.090804	3.89197	116.759	116.5	-0.258974	-96.4768	0.3	-28.943
1991	6	29.3	14.5	21.9	9.5	17.1	9.8	3.1305	53.5315	0.108284	5.7966	173.898	9.5	-164.398	-260.875	0.2	-52.175
1991	7	34.3	19	26.6	0	16.7	10.3	3.20936	53.5963	0.119784	6.41998	192.599	0	-192.599	-453.474	0.1	-45.3474
1991	8	35.6	20.4	28	54	15	10.2	3.19374	47.9062	0.122774	5.88163	176.449	54	-122.449	-575.923	0.05	-28.7962	-176.915
1992	2	16.6	3.9	10.3	41	8.3	7.7	2.77489	23.0316	0.079074	1.8212	54.6359	41	-13.6359	-13.6359	0.05	-0.681797
1992	3	17.9	6.2	12.1	43.5	11.1	6.7	2.58844	28.7316	0.082064	2.35783	70.735	43.5	-27.235	-40.8709	0.1	-4.08709
1992	4	20.8	7.7	14.2	38	14.2	8.1	2.84605	40.4139	0.088734	3.58609	107.583	38	-69.5826	-110.454	0.2	-22.0907
1992	5	25.7	12.3	19	58.5	16.2	8.4	2.89828	46.9521	0.100004	4.69539	140.862	58.5	-82.3618	-192.815	0.3	-57.8446
1992	6	26.3	15	20.7	25.5	17.1	6.3	2.50998	42.9207	0.101384	4.35147	130.544	25.5	-105.044	-297.859	0.2	-59.5719
1992	7	32.5	17.8	25.1	15.5	16.7	9.7	3.11448	52.0119	0.115644	6.01486	180.446	15.5	-164.946	-462.805	0.1	-46.2805
1992	8	34.8	20.2	27.5	0	15	9.6	3.09839	46.4758	0.120934	5.6205	168.615	0	-168.615	-631.42	0.05	-31.571	-222.128
1993	2	14.5	7.7	11.1	89	8.3	6.8	2.60768	21.6438	0.074244	1.60692	48.2076	89	40.7924	40.7924	0.05	2.03962
1993	3	17	8.2	12.6	5.5	11.1	8.8	2.96648	32.9279	0.079994	2.63404	79.0211	5.5	-73.5211	-32.7286	0.1	-3.27286
1993	4	18.8	10.1	14.5	70.5	14.2	8.7	2.94958	41.884	0.084134	3.52387	105.716	70.5	-35.216	-67.9447	0.2	-13.5889
1993	5	22.5	14	18.3	51.5	16.2	8.5	2.91548	47.2307	0.092644	4.37564	131.269	51.5	-79.7693	-147.714	0.3	-44.3142
1993	6	26.5	18.1	22.4	0	17.1	8.4	2.89828	49.5605	0.101844	5.04744	151.423	0	-151.423	-299.137	0.2	-59.8274
1993	7	28	19.5	23.7	0	16.7	8.5	2.91548	48.6884	0.105294	5.1266	153.798	0	-153.798	-452.935	0.1	-45.2935
1993	8	30	21.1	25.6	1	15	8.9	2.98329	44.7493	0.109894	4.91768	147.53	1	-146.53	-599.466	0.05	-29.9733	-194.231
1994	2	16.4	7.5	12	23	8.3	8.9	2.98329	24.7613	0.078614	1.94658	58.3975	23	-35.3975	-35.3975	0.05	-1.76987
1994	3	18.4	8.8	13.6	22	11.1	9.6	3.09839	34.3921	0.083214	2.8619	85.8571	22	-63.8571	-99.2546	0.1	-9.92546
1994	4	19	9.8	14.4	33.5	14.2	9.2	3.03315	43.0707	0.084594	3.64353	109.306	33.5	-75.8058	-175.06	0.2	-35.0121
1994	5	23.3	14.8	19.1	4.5	16.2	8.5	2.91548	47.2307	0.094484	4.46255	133.876	4.5	-129.376	-304.437	0.3	-91.331
1994	6	25.9	16.8	21.4	0	17.1	9.1	3.01662	51.5842	0.100464	5.18236	155.471	0	-155.471	-459.907	0.2	-91.9815
1994	7	30.6	21.1	25.9	10	16.7	9.5	3.08221	51.4729	0.111274	5.72759	171.828	10	-161.828	-621.735	0.1	-62.1735
1994	8	31.5	23.4	27.5	3	15	8.1	2.84605	42.6907	0.113344	4.83874	145.162	3	-142.162	-763.897	0.05	-38.1949	-330.388
1995	2	18.2	9.5	13.9	14	8.3	8.7	2.94958	24.4815	0.082754	2.02594	60.7782	14	-46.7782	-46.7782	0.05	-2.33891
1995	3	16.5	8.7	12.6	17.5	11.1	7.8	2.79285	31.0006	0.078844	2.44421	73.3264	17.5	-55.8264	-102.605	0.1	-10.2605
1995	4	18.7	10.2	14.4	16.5	14.2	8.5	2.91548	41.3998	0.083904	3.47361	104.208	16.5	-87.7082	-190.313	0.2	-38.0625
1995	5	22.5	13.9	18.2	0	16.2	8.6	2.93258	47.5077	0.092644	4.40131	132.039	0	-132.039	-322.352	0.3	-96.7056
1995	6	24.5	17	20.8	32.5	17.1	7.5	2.73861	46.8303	0.097244	4.55396	136.619	32.5	-104.119	-426.471	0.2	-85.2942
1995	7	29.5	20.9	25.2	20	16.7	8.6	2.93258	48.974	0.108744	5.32563	159.769	20	-139.769	-566.24	0.1	-56.624
1995	8	29.9	21.8	25.9	15	15	8.1	2.84605	42.6907	0.109664	4.68164	140.449	15	-125.449	-691.689	0.05	-34.5844	-323.87
1996	2	15.3	6.8	11.1	28	8.3	8.5	2.91548	24.1985	0.076084	1.84111	55.2334	28	-27.2334	-27.2334	0.05	-1.36167
1996	3	15.9	7.9	11.9	62.5	11.1	8	2.82843	31.3955	0.077464	2.43202	72.9607	62.5	-10.4607	-37.6942	0.1	-3.76942
1996	4	18.4	10.8	14.6	104	14.2	7.6	2.75681	39.1467	0.083214	3.25755	97.7266	104	6.2734	-31.4208	0.2	-6.28415
1996	5	21.6	13.2	17.4	43.5	16.2	8.4	2.89828	46.9521	0.090574	4.25264	127.579	43.5	-84.0791	-115.5	0.3	-34.65
1996	6	25.5	17	21.3	23	17.1	8.5	2.91548	49.8546	0.099544	4.96273	148.882	23	-125.882	-241.382	0.2	-48.2764
1996	7	28.2	19.4	23.8	0	16.7	8.8	2.96648	49.5402	0.105754	5.23907	157.172	0	-157.172	-398.554	0.1	-39.8554
1996	8	29	21.2	25.1	14	15	7.8	2.79285	41.8927	0.107594	4.50741	135.222	14	-121.222	-519.776	0.05	-25.9888	-160.186
1997	2	17.4	8.6	13	12	8.3	8.8	2.96648	24.6218	0.080914	1.99225	59.7674	12	-47.7674	-47.7674	0.05	-2.38837
1997	3	18.5	9	13.8	4	11.1	9.5	3.08221	34.2125	0.083444	2.85483	85.6448	4	-81.6448	-129.412	0.1	-12.9412
1997	4	19.5	11.3	15.4	23	14.2	8.2	2.86356	40.6626	0.085744	3.48657	104.597	23	-81.5972	-211.009	0.2	-42.2019
1997	5	22.5	15.1	18.8	4	16.2	7.4	2.72029	44.0688	0.092644	4.08271	122.481	4	-118.481	-329.491	0.3	-98.8472
1997	6	25.6	18.3	22	23.5	17.1	7.3	2.70185	46.2017	0.099774	4.60972	138.292	23.5	-114.792	-444.282	0.2	-88.8565
1997	7	27	19.6	23.3	2	16.7	7.4	2.72029	45.4289	0.102994	4.67891	140.367	2	-138.367	-582.65	0.1	-58.265
1997	8	29.6	21.5	25.6	22.5	15	8.1	2.84605	42.6907	0.108974	4.65218	139.565	22.5	-117.065	-699.715	0.05	-34.9858	-338.486
1998	2	16.3	9.2	12.8	26	8.3	7.1	2.66458	22.116	0.078384	1.73354	52.0063	26	-26.0063	-26.0063	0.05	-1.30031
1998	3	18	9.3	13.7	10	11.1	8.7	2.94958	32.7403	0.082294	2.69433	80.8299	10	-70.8299	-96.8362	0.1	-9.68362
1998	4	19.1	11.6	15.4	34.5	14.2	7.5	2.73861	38.8883	0.084824	3.29866	98.9598	34.5	-64.4598	-161.296	0.2	-32.2592
1998	5	21.2	14.6	17.9	39	16.2	6.6	2.56905	41.6186	0.089654	3.73127	111.938	39	-72.9381	-234.234	0.3	-70.2702
1998	6	25.6	17.7	21.7	3	17.1	7.9	2.81069	48.0629	0.099774	4.79542	143.863	3	-140.863	-375.097	0.2	-75.0194
1998	7	28.4	20.6	24.5	1	16.7	7.8	2.79285	46.6406	0.106214	4.95388	148.616	1	-147.616	-522.713	0.1	-52.2713
1998	8	29.5	21.5	25.6	18	15	8	2.82843	42.4264	0.108744	4.61362	138.409	18	-120.409	-643.122	0.05	-32.1561	-272.96
1999	2	14.6	7.1	10.9	29.5	8.3	7.5	2.73861	22.7305	0.074474	1.69283	50.7849	29.5	-21.2849	-21.2849	0.05	-1.06425
1999	3	17	9.7	13.3	2.5	11.1	7.3	2.70185	29.9905	0.079994	2.39906	71.9719	2.5	-69.4719	-90.7568	0.1	-9.07568
1999	4	19.9	11	15.4	11	14.2	8.9	2.98329	42.3627	0.086664	3.67132	110.14	11	-99.1396	-189.896	0.2	-37.9793
1999	5	22.7	15.4	19.1	21.5	16.2	7.3	2.70185	43.77	0.093104	4.07516	122.255	21.5	-100.755	-290.651	0.3	-87.1954
1999	6	25.7	17.9	21.8	0	17.1	7.8	2.79285	47.7577	0.100004	4.77596	143.279	0	-143.279	-433.93	0.2	-86.786
1999	7	28.4	21.2	24.8	4	16.7	7.2	2.68328	44.8108	0.106214	4.75953	142.786	4	-138.786	-572.716	0.1	-57.2716
1999	8	30.2	22.8	26.5	0	15	7.4	2.72029	40.8044	0.110354	4.50293	135.088	0	-135.088	-707.804	0.05	-35.3902	-314.762
2000	2	17.3	8.5	13	2.5	8.3	8.8	2.96648	24.6218	0.080684	1.98658	59.5975	2.5	-57.0975	-57.0975	0.05	-2.85488
2000	3	18	9.1	13.6	23	11.1	8.9	2.98329	33.1145	0.082294	2.72512	81.7537	23	-58.7537	-115.851	0.1	-11.5851
2000	4	20	12.5	16.3	21.5	14.2	7.5	2.73861	38.8883	0.086894	3.37916	101.375	21.5	-79.8748	-195.726	0.2	-39.1452
2000	5	22.9	15.6	19.3	7	16.2	7.3	2.70185	43.77	0.093564	4.0953	122.859	7	-115.859	-311.585	0.3	-93.4755
2000	6	25.6	18.6	22.1	27.5	17.1	7	2.64575	45.2423	0.099774	4.51401	135.42	27.5	-107.92	-419.505	0.2	-83.901
2000	7	27.9	20.5	24.2	2	16.7	7.4	2.72029	45.4289	0.105064	4.77294	143.188	2	-141.188	-560.693	0.1	-56.0693
2000	8	29.4	21.4	25.4	18	15	8	2.82843	42.4264	0.108514	4.60386	138.116	18	-120.116	-680.809	0.05	-34.0405	-321.072
2001	2	15.3	8.2	11.8	91.5	8.3	7.1	2.66458	22.116	0.076084	1.68268	50.4803	91.5	41.0197	41.0197	0.05	2.05099
2001	3	20.3	12.5	16.4	0	11.1	7.8	2.79285	31.0006	0.087584	2.71516	81.4547	0	-81.4547	-40.435	0.1	-4.0435
2001	4	19.4	10.7	15.1	8.5	14.2	8.7	2.94958	41.884	0.085514	3.58167	107.45	8.5	-98.95	-139.385	0.2	-27.877
2001	5	21.7	14.2	18	53	16.2	7.5	2.73861	44.3655	0.090804	4.02857	120.857	53	-67.857	-207.242	0.3	-62.1726
2001	6	26.1	18	22.1	0	17.1	8.1	2.84605	48.6675	0.100924	4.91171	147.351	0	-147.351	-354.593	0.2	-70.9187
2001	7	28.8	20.9	24.9	12	16.7	7.9	2.81069	46.9386	0.107134	5.02872	150.862	12	-138.862	-493.455	0.1	-49.3455
2001	8	29.8	22.3	26.1	1.5	15	7.5	2.73861	41.0792	0.109434	4.49546	134.864	1.5	-133.364	-626.819	0.05	-31.3409	-243.647
2002	2	16.3	8.8	12.6	4.5	8.3	7.5	2.73861	22.7305	0.078384	1.78171	53.4512	4.5	-48.9512	-48.9512	0.05	-2.44756
2002	3	17.4	10.3	13.9	71.5	11.1	7.1	2.66458	29.5769	0.080914	2.39318	71.7955	71.5	-0.295476	-49.2467	0.1	-4.92467
2002	4	18.9	11.4	15.2	105	14.2	7.5	2.73861	38.8883	0.084364	3.28077	98.4232	105	6.57682	-42.6698	0.2	-8.53397
2002	5	20.8	13.8	17.4	101.5	16.2	7	2.64575	42.8612	0.088734	3.80324	114.097	101.5	-12.5973	-55.2671	0.3	-16.5801
2002	6	25.7	17.9	21.8	25	17.1	7.8	2.79285	47.7577	0.100004	4.77596	143.279	25	-118.279	-173.546	0.2	-34.7092
2002	7	27.7	20.2	24	20	16.7	7.5	2.73861	45.7348	0.104604	4.78405	143.521	20	-123.521	-297.067	0.1	-29.7067
2002	8	28.2	20.7	24.5	74.5	15	7.5	2.73861	41.0792	0.105754	4.34429	130.329	74.5	-55.8287	-352.896	0.05	-17.6448	-114.547
2003	2	13.7	7.4	10.6	272.5	8.3	6.3	2.50998	20.8328	0.072404	1.50838	45.2514	272.5	227.249	227.249	0.05	11.3624
2003	3	17	8.7	12.8	28.5	11.1	8.3	2.88097	31.9788	0.079994	2.55811	76.7433	28.5	-48.2433	179.005	0.1	17.9005
2003	4	18.1	11.8	15	25.9	14.2	6.3	2.50998	35.6417	0.082524	2.9413	88.2389	25.9	-62.3389	116.666	0.2	23.3333
2003	5	22	14.4	18.2	20	16.2	7.6	2.75681	44.6603	0.091494	4.08615	122.585	20	-102.585	14.0818	0.3	4.22454
2003	6	28.5	20.2	24.4	0	17.1	8.3	2.88097	49.2646	0.106444	5.24392	157.318	0	-157.318	-143.236	0.2	-28.6472
2003	7	30.6	22.5	26.6	0	16.7	8.1	2.84605	47.529	0.111274	5.28875	158.662	0	-158.662	-301.898	0.1	-30.1898
2003	8	31.9	23.5	27.7	5.5	15	8.4	2.89828	43.4741	0.114264	4.96753	149.026	5.5	-143.526	-445.424	0.05	-22.2712	-24.2875
2004	2	14.9	7.9	11.4	62	8.3	7	2.64575	21.9597	0.075164	1.65058	49.5174	62	12.4826	12.4826	0.05	0.624128
2004	3	16.1	8.9	12.5	40	11.1	7.2	2.68328	29.7844	0.077924	2.32092	69.6276	40	-29.6276	-17.1451	0.1	-1.71451
2004	4	18.4	10.5	14.5	27.5	14.2	7.9	2.81069	39.9119	0.083214	3.32122	99.6367	27.5	-72.1367	-89.2818	0.2	-17.8564
2004	5	20.1	12.8	16.5	60	16.2	7.3	2.70185	43.77	0.087124	3.81342	114.402	60	-54.4025	-143.684	0.3	-43.1053
2004	6	26.5	17.6	22.1	14	17.1	8.9	2.98329	51.0142	0.101844	5.19549	155.865	14	-141.865	-285.549	0.2	-57.1098
2004	7	28.8	20.4	24.6	0	16.7	8.4	2.89828	48.4012	0.107134	5.18541	155.562	0	-155.562	-441.111	0.1	-44.1111
2004	8	30.3	22.4	26.4	2	15	7.9	2.81069	42.1604	0.110584	4.66227	139.868	2	-137.868	-578.979	0.05	-28.949	-192.222
2005	2	13	5.2	9.2	120	8.3	7.8	2.79285	23.1806	0.070794	1.64105	49.2315	120	70.7685	70.7685	0.05	3.53842
2005	3	15.5	7.7	11.7	12	11.1	7.8	2.79285	31.0006	0.076544	2.37291	71.1873	12	-59.1873	11.5812	0.1	1.15812
2005	4	19	10.3	14.7	25	14.2	8.7	2.94958	41.884	0.084594	3.54313	106.294	25	-81.294	-69.7128	0.2	-13.9426
2005	5	22.4	14.3	18.4	5	16.2	8.1	2.84605	46.106	0.092414	4.26084	127.825	5	-122.825	-192.538	0.3	-57.7614
2005	6	28.1	19.1	23.6	20	17.1	9	3	51.3	0.105524	5.41338	162.401	20	-142.401	-334.939	0.2	-66.9879
2005	7	29.8	21.3	25.6	0	16.7	8.5	2.91548	48.6884	0.109434	5.32817	159.845	0	-159.845	-494.785	0.1	-49.4785
2005	8	29.8	18.3	24.1	25	15	11.5	3.39116	50.8675	0.109434	5.56663	166.999	25	-141.999	-636.784	0.05	-31.8392	-215.313
2006	2	15	6.6	10.8	72	8.3	8.4	2.89828	24.0557	0.075394	1.81365	54.4096	72	17.5904	17.5904	0.05	0.879518
2006	3	18.2	9.1	13.7	29	11.1	9.1	3.01662	33.4845	0.082754	2.77098	83.1293	29	-54.1293	-36.5389	0.1	-3.65389
2006	4	20.7	12.1	16.4	24	14.2	8.6	2.93258	41.6426	0.088504	3.68553	110.566	24	-86.566	-123.105	0.2	-24.621
2006	5	23.5	14.9	19.2	10	16.2	8.6	2.93258	47.5077	0.094944	4.51057	135.317	10	-125.317	-248.422	0.3	-74.5266
2006	6	26.9	19	23	1	17.1	7.9	2.81069	48.0629	0.102764	4.93913	148.174	1	-147.174	-395.596	0.2	-79.1192
2006	7	31.4	22.3	26.9	0	16.7	9.1	3.01662	50.3776	0.113114	5.69841	170.952	0	-170.952	-566.548	0.1	-56.6548
2006	8	29.6	21.5	25.6	39	15	8.1	2.84605	42.6907	0.108974	4.65218	139.565	39	-100.565	-667.114	0.05	-33.3557	-271.052
2007	2	18.5	10.2	14.4	48	8.3	8.3	2.88097	23.9121	0.083444	1.99532	59.8596	48	-11.8596	-11.8596	0.05	-0.592978
2007	3	17.8	9.2	13.5	109	11.1	8.6	2.93258	32.5516	0.081834	2.66383	79.9148	109	29.0852	17.2256	0.1	1.72256
2007	4	19.9	12.4	16.2	122	14.2	7.5	2.73861	38.8883	0.086664	3.37022	101.106	122	20.8935	38.1192	0.2	7.62383
2007	5	25.1	15.5	20.3	11	16.2	9.6	3.09839	50.1939	0.098624	4.95032	148.51	11	-137.51	-99.3904	0.3	-29.8171
2007	6	27.4	18.1	22.8	0	17.1	9.3	3.04959	52.148	0.103914	5.41891	162.567	0	-162.567	-261.958	0.2	-52.3915
2007	7	29.6	21	25.3	0	16.7	8.6	2.93258	48.974	0.108974	5.33689	160.107	0	-160.107	-422.064	0.1	-42.2064
2007	8	29.6	21.2	25.4	35	15	8.4	2.89828	43.4741	0.108974	4.73755	142.126	35	-107.126	-529.191	0.05	-26.4595	-142.121
2008	2	16.4	9.3	12.9	14	8.3	7.1	2.66458	22.116	0.078614	1.73863	52.1589	14	-38.1589	-38.1589	0.05	-1.90794
2008	3	17.6	7.4	12.5	89	11.1	10.2	3.19374	35.4506	0.081374	2.88475	86.5426	89	2.45739	-35.7015	0.1	-3.57015
2008	4	20.8	11.6	16.2	11	14.2	9.2	3.03315	43.0707	0.088734	3.82184	114.655	11	-103.655	-139.357	0.2	-27.8713
2008	5	22	14.8	18.4	136	16.2	7.2	2.68328	43.4692	0.091494	3.97717	119.315	136	16.685	-122.672	0.3	-36.8015
2008	6	26.2	18.2	22.2	77	17.1	8	2.82843	48.3661	0.101154	4.89242	146.773	77	-69.7727	-192.444	0.2	-38.4889
2008	7	29.8	21	25.4	0	16.7	8.8	2.96648	49.5402	0.109434	5.42138	162.641	0	-162.641	-355.086	0.1	-35.5086
2008	8	31	21.5	26.3	0	15	9.5	3.08221	46.2331	0.112194	5.18708	155.612	0	-155.612	-510.698	0.05	-25.5349	-169.683
2009	2	15.7	7.5	11.6	34	8.3	8.2	2.86356	23.7676	0.077004	1.8302	54.906	34	-20.906	-20.906	0.05	-1.0453
2009	3	17.7	8.4	13.1	46	11.1	9.3	3.04959	33.8505	0.081604	2.76233	82.87	46	-36.87	-57.7759	0.1	-5.77759
2009	4	19.8	11	15.4	65.5	14.2	8.8	2.96648	42.124	0.086434	3.64095	109.228	65.5	-43.7284	-101.504	0.2	-20.3009
2009	5	25.3	15.1	20.2	27	16.2	10.2	3.19374	51.7387	0.099084	5.12647	153.794	27	-126.794	-228.299	0.3	-68.4896
2009	6	29.4	18.6	24	0	17.1	10.8	3.28634	56.1963	0.108514	6.09809	182.943	0	-182.943	-411.241	0.2	-82.2482
2009	7	31.5	21.9	26.7	0	16.7	9.6	3.09839	51.7431	0.113344	5.86477	175.943	0	-175.943	-587.184	0.1	-58.7184
2009	8	29.8	21.9	25.9	0	15	7.9	2.81069	42.1604	0.109434	4.61378	138.413	0	-138.413	-725.598	0.05	-36.2799	-272.86
2010	2	15.7	6.6	11.2	58.5	8.3	9.1	3.01662	25.038	0.077004	1.92802	57.8407	58.5	0.659328	0.659328	0.05	0.0329664
2010	3	16.8	6.7	11.8	37	11.1	10.1	3.17805	35.2764	0.079534	2.80567	84.1701	37	-47.1701	-46.5108	0.1	-4.65108
2010	4	18.9	9.2	14.1	53.5	14.2	9.7	3.11448	44.2256	0.084364	3.73105	111.932	53.5	-58.4316	-104.942	0.2	-20.9885
2010	5	22	13.3	17.7	34	16.2	8.7	2.94958	47.7831	0.091494	4.37187	131.156	34	-97.1561	-202.098	0.3	-60.6295
2010	6	25.1	16.8	21	21	17.1	8.3	2.88097	49.2646	0.098624	4.85867	145.76	21	-124.76	-326.859	0.2	-65.3717
2010	7	29.3	21.3	25.3	12	16.7	8	2.82843	47.2347	0.108284	5.11477	153.443	12	-141.443	-468.302	0.1	-46.8302
2010	8	29	21	25	6	15	8	2.82843	42.4264	0.107594	4.56483	136.945	6	-130.945	-599.246	0.05	-29.9623	-228.4
2011	2	15.3	7.9	11.6	50.1	8.3	7.4	2.72029	22.5784	0.076084	1.71786	51.5357	50.1	-1.43574	-1.43574	0.05	-0.0717872
2011	5	23.1	15.3	19.2	28.7	11.1	7.8	2.79285	31.0006	0.094024	2.9148	87.444	28.7	-58.744	-60.1798	0.1	-6.01798
2011	6	24.7	16.1	20.4	17.2	14.2	8.6	2.93258	41.6426	0.097704	4.06865	122.059	17.2	-104.859	-165.039	0.2	-33.0078
2011	5	23.1	15.3	19.2	5.7	16.2	7.8	2.79285	45.2441	0.094024	4.25403	127.621	5.7	-121.921	-286.96	0.3	-86.0881
2011	6	24.7	16.1	20.4	2.5	17.1	8.6	2.93258	50.147	0.097704	4.89957	146.987	2.5	-144.487	-431.447	0.2	-86.2894
2011	7	27.9	20.4	24.2	7.7	16.7	7.5	2.73861	45.7348	0.105064	4.80508	144.153	7.7	-136.453	-567.9	0.1	-56.79
2011	8	29.1	21.5	25.3	0	15	7.6	2.75681	41.3521	0.107824	4.45875	133.763	0	-133.763	-701.662	0.05	-35.0831	-303.348
2012	2	12.5	4.8	8.7	62.6	8.3	7.7	2.77489	23.0316	0.069644	1.60401	48.1203	62.6	14.4797	14.4797	0.05	0.723984
2012	3	17	8.8	12.9	20.2	11.1	8.2	2.86356	31.7856	0.079994	2.54265	76.2796	20.2	-56.0796	-41.5999	0.1	-4.15999
2012	4	19.2	11.7	15.5	33.8	14.2	7.5	2.73861	38.8883	0.085054	3.30761	99.2282	33.8	-65.4282	-107.028	0.2	-21.4056
2012	5	23	14	18.5	2	16.2	9	3	48.6	0.093794	4.55839	136.752	2	-134.752	-241.78	0.3	-72.5339
2012	6	27.5	19.5	23.5	-0.3	17.1	8	2.82843	48.3661	0.104144	5.03704	151.111	-0.3	-151.411	-393.191	0.2	-78.6382
2012	7	28.8	20.7	24.8	0.2	16.7	8.1	2.84605	47.529	0.107134	5.09198	152.759	0.2	-152.559	-545.75	0.1	-54.575
2012	8	30.9	22.3	26.6	-0.3	15	8.6	2.93258	43.9886	0.111964	4.92514	147.754	-0.3	-148.054	-693.805	0.05	-34.6902	-265.279
2013	2	14.2	7	10.6	36.7	8.3	7.2	2.68328	22.2712	0.073554	1.63814	49.1442	36.7	-12.4442	-12.4442	0.05	-0.622208
2013	3	18	10.5	14.2	61.1	11.1	7.5	2.73861	30.3986	0.082294	2.50162	75.0487	61.1	-13.9487	-26.3928	0.1	-2.63928
2013	4	19.1	11	15.1	60.1	14.2	8.1	2.84605	40.4139	0.084824	3.42807	102.842	60.1	-42.7421	-69.1349	0.2	-13.827
2013	5	20.7	12.8	16.8	11.9	16.2	7.9	2.81069	45.5332	0.088504	4.02987	120.896	11.9	-108.996	-178.131	0.3	-53.4393
2013	6	24.8	16.2	20.5	0.2	17.1	8.6	2.93258	50.147	0.097934	4.9111	147.333	0.2	-147.133	-325.264	0.2	-65.0528
2013	7	29.3	20.5	24.9	0	16.7	8.8	2.96648	49.5402	0.108284	5.36441	160.932	0	-160.932	-486.196	0.1	-48.6196
2013	8	29.5	20.9	25.2	28.1	15	8.6	2.93258	43.9886	0.108744	4.7835	143.505	28.1	-115.405	-601.602	0.05	-30.0801	-214.28
2014	2	16.8	8.9	12.8	29.8	8.3	7.9	2.81069	23.3288	0.079534	1.85543	55.6629	29.8	-25.8629	-25.8629	0.05	-1.29314
2014	3	17.2	9.9	13.6	37	11.1	7.3	2.70185	29.9905	0.080454	2.41286	72.3858	37	-35.3858	-61.2487	0.1	-6.12487
2014	4	20.5	12	16.3	40	14.2	8.5	2.91548	41.3998	0.088044	3.645	109.35	40	-69.35	-130.599	0.2	-26.1197
2014	5	21.7	13.5	17.6	49.8	16.2	8.2	2.86356	46.3897	0.090804	4.21237	126.371	49.8	-76.5712	-207.17	0.3	-62.151
2014	6	26.3	17.7	22	28	17.1	8.6	2.93258	50.147	0.101384	5.08411	152.523	28	-124.523	-331.693	0.2	-66.3386
2014	7	28.9	20.5	24.7	2.3	16.7	8.4	2.89828	48.4012	0.107364	5.19655	155.896	2.3	-153.596	-485.29	0.1	-48.529
2014	8	29.1	21.7	25.4	3.5	15	7.4	2.72029	40.8044	0.107824	4.39969	131.991	3.5	-128.491	-613.78	0.05	-30.689	-241.245
2015	2	14.3	7	10.7	83.9	8.3	7.3	2.70185	22.4254	0.073784	1.65463	49.639	83.9	34.261	34.261	0.05	1.71305
2015	3	17.7	8	12.8	49.3	11.1	9.7	3.11448	34.5708	0.081604	2.82111	84.6334	49.3	-35.3334	-1.07235	0.1	-0.107235
2015	4	18.6	11.7	15.2	1.4	14.2	6.9	2.62679	37.3003	0.083674	3.12107	93.6321	1.4	-92.2321	-93.3044	0.2	-18.6609
2015	5	23.7	14.7	19.2	5.7	16.2	9	3	48.6	0.095404	4.63663	139.099	5.7	-133.399	-226.703	0.3	-68.011
2015	6	27	18.3	22.6	3.5	17.1	8.7	2.94958	50.4378	0.102994	5.19479	155.844	3.5	-152.344	-379.047	0.2	-75.8094
2015	7	30.4	23.1	26.8	1.2	16.7	7.3	2.70185	45.1209	0.110814	5.00003	150.001	1.2	-148.801	-527.848	0.1	-52.7848
2015	8	29.6	22.2	26	30.5	15	7.4	2.72029	40.8044	0.108974	4.44662	133.399	30.5	-102.899	-630.747	0.05	-31.5373	-245.198
2016	2	16.9	9.2	13.1	21.5	8.3	7.7	2.77489	23.0316	0.079764	1.83709	55.1127	21.5	-33.6127	-33.6127	0.05	-1.68063
2016	3	17.2	9.1	13.2	34.6	11.1	8.1	2.84605	31.5912	0.080454	2.54163	76.249	34.6	-41.649	-75.2617	0.1	-7.52617
2016	4	18.8	12.1	15.4	70.2	14.2	6.7	2.58844	36.7558	0.084134	3.09241	92.7723	70.2	-22.5723	-97.8341	0.2	-19.5668
2016	5	21.4	14.1	17.8	39.7	16.2	7.3	2.70185	43.77	0.090114	3.94429	118.329	39.7	-78.6287	-176.463	0.3	-52.9388
2016	6	26.8	16.3	21.6	3.2	17.1	10.5	3.24037	55.4103	0.102534	5.68144	170.443	3.2	-167.243	-343.706	0.2	-68.7412
2016	7	29.6	19.4	24.5	-0.3	16.7	10.2	3.19374	53.3355	0.108974	5.81219	174.366	-0.3	-174.666	-518.372	0.1	-51.8372
2016	8	28.5	20.7	24.6	-0.3	15	7.8	2.79285	41.8927	0.106444	4.45923	133.777	-0.3	-134.077	-652.448	0.05	-32.6224	-234.913
2017	2	16.7	9.5	13.1	27.5	8.3	7.2	2.68328	22.2712	0.079304	1.7662	52.9859	27.5	-25.4859	-25.4859	0.05	-1.2743
2017	3	17.9	9.6	13.8	47.5	11.1	8.3	2.88097	31.9788	0.082064	2.62431	78.7292	47.5	-31.2292	-56.7152	0.1	-5.67152
2017	4	19.5	10.8	15.2	5.2	14.2	8.7	2.94958	41.884	0.085744	3.5913	107.739	5.2	-102.539	-159.254	0.2	-31.8508
2017	5	23.2	15	19.1	1.6	16.2	8.2	2.86356	46.3897	0.094254	4.37242	131.173	1.6	-129.573	-288.827	0.3	-86.648
2017	6	27.2	19.2	23.2	33.8	17.1	8	2.82843	48.3661	0.103454	5.00367	150.11	33.8	-116.31	-405.137	0.2	-81.0273
2017	7	29.4	22	25.7	6.4	16.7	7.4	2.72029	45.4289	0.108514	4.92967	147.89	6.4	-141.49	-546.627	0.1	-54.6627
2017	8	31.1	22.7	27	12.6	15	8.4	2.89828	43.4741	0.112424	4.88754	146.626	12.6	-134.026	-680.653	0.05	-34.0326	-295.167

## Sheet: MANACOR
Year	Month	Tmax	Tmin	Tmed	PP	Rº	Tmax-Tmin	(Tmax-Tmin)0.5	(Tmax-Tmin)0.5 *Rº	0.0023*(Tmed+17.78)	Eto	eto montlyl	PP	Eto-PP	∑Eto-PP	Weight coeficient	CWDi	∑ CWDi
1985	2	17.7	6.2	11.9	8.5	8.3	11.5	3.39116	28.1467	0.068264	1.9214	57.6421	8.5	-49.1421	-49.1421	0.05	-2.45711
1985	3	15.6	5.3	10.5	97.9	11.1	10.3	3.20936	35.6239	0.065044	2.31712	69.5136	97.9	28.3864	-20.7558	0.1	-2.07558
1985	4	20.7	8.7	14.7	22.1	14.2	12	3.4641	49.1902	0.074704	3.67471	110.241	22.1	-88.1412	-108.897	0.2	-21.7794
1985	5	21.7	10.2	15.9	55.8	16.2	11.5	3.39116	54.9369	0.077464	4.25563	127.669	55.8	-71.8689	-180.766	0.3	-54.2298
1985	6	28	15.4	21.7	3	17.1	12.6	3.54965	60.699	0.090804	5.51171	165.351	3	-162.351	-343.117	0.2	-68.6234
1985	7	34.1	19.2	26.7	1.1	16.7	14.9	3.86005	64.4629	0.102304	6.59481	197.844	1.1	-196.744	-539.861	0.1	-53.9861
1985	8	32.8	17.4	25.1	-0.3	15	15.4	3.92428	58.8643	0.098624	5.80543	174.163	-0.3	-174.463	-714.324	0.05	-35.7162	-238.868
1986	2	14	3.5	8.8	58.2	8.3	10.5	3.24037	26.8951	0.061134	1.6442	49.3261	58.2	8.8739	8.8739	0.05	0.443695
1986	3	17.8	5.8	11.8	24.6	11.1	12	3.4641	38.4515	0.068034	2.61601	78.4803	24.6	-53.8803	-45.0064	0.1	-4.50064
1986	4	18.3	7.1	12.7	70	14.2	11.2	3.34664	47.5223	0.070104	3.3315	99.9451	70	-29.9451	-74.9515	0.2	-14.9903
1986	5	28	12.4	20.2	6.1	16.2	15.6	3.94968	63.9849	0.087354	5.58933	167.68	6.1	-161.58	-236.532	0.3	-70.9595
1986	6	28.9	14.3	21.6	0	17.1	14.6	3.82099	65.339	0.090574	5.91802	177.54	0	-177.54	-414.072	0.2	-82.8144
1986	7	32.8	17.3	25	12.3	16.7	15.5	3.937	65.748	0.098394	6.46921	194.076	12.3	-181.776	-595.848	0.1	-59.5848
1986	8	34.2	19.7	27	3.6	15	14.5	3.80789	57.1183	0.102994	5.88284	176.485	3.6	-172.885	-768.733	0.05	-38.4367	-270.843
1987	2	15.1	5	10	97.3	8.3	10.1	3.17805	26.3778	0.063894	1.68538	50.5615	97.3	46.7385	46.7385	0.05	2.33692
1987	3	16.9	5.9	11.4	19.3	11.1	11	3.31662	36.8145	0.067114	2.47077	74.1231	19.3	-54.8231	-8.08464	0.1	-0.808464
1987	4	22	8.8	15.4	4.9	14.2	13.2	3.63318	51.5912	0.076314	3.93713	118.114	4.9	-113.214	-121.298	0.2	-24.2597
1987	5	24	10.3	17.1	25.7	16.2	13.7	3.70135	59.9619	0.080224	4.81038	144.311	25.7	-118.611	-239.91	0.3	-71.973
1987	6	28.7	14.6	21.7	1.3	17.1	14.1	3.755	64.2104	0.090804	5.83057	174.917	1.3	-173.617	-413.527	0.2	-82.7054
1987	7	33.2	19.2	26.2	7.3	16.7	14	3.74166	62.4857	0.101154	6.32068	189.62	7.3	-182.32	-595.847	0.1	-59.5847
1987	8	34.7	19.8	27.3	0	15	14.9	3.86005	57.9008	0.103684	6.00338	180.102	0	-180.102	-775.949	0.05	-38.7974	-275.792
1988	2	16	3.6	9.8	14.3	8.3	12.4	3.52136	29.2273	0.063434	1.85401	55.6202	14.3	-41.3202	-41.3202	0.05	-2.06601
1988	3	18.6	6.3	12.5	26.4	11.1	12.3	3.50714	38.9292	0.069644	2.71119	81.3356	26.4	-54.9356	-96.2557	0.1	-9.62557
1988	4	21	8.5	14.7	56.7	14.2	12.5	3.53553	50.2046	0.074704	3.75048	112.514	56.7	-55.8145	-152.07	0.2	-30.414
1988	5	23.8	12.6	18.2	84.1	16.2	11.2	3.34664	54.2156	0.082754	4.48656	134.597	84.1	-50.4967	-202.567	0.3	-60.7701
1988	6	28	15	21.5	32.6	17.1	13	3.60555	61.6549	0.090344	5.57015	167.105	32.6	-134.505	-337.071	0.2	-67.4143
1988	7	33.4	19	26.2	1.8	16.7	14.4	3.79473	63.372	0.101154	6.41034	192.31	1.8	-190.51	-527.582	0.1	-52.7582
1988	8	34.4	18.9	26.7	3.8	15	15.5	3.937	59.0551	0.102304	6.04157	181.247	3.8	-177.447	-705.029	0.05	-35.2514	-258.3
1989	2	17.8	4.6	11.2	28.7	8.3	11.5	3.39116	28.1467	0.068264	1.9214	57.6421	8.5	-49.1421	-49.1421	0.05	-2.45711
1989	3	19.8	7	13.4	25.9	11.1	10.3	3.20936	35.6239	0.065044	2.31712	69.5136	97.9	28.3864	-20.7558	0.1	-2.07558
1989	4	19.5	8.7	14.1	64.4	14.2	12	3.4641	49.1902	0.074704	3.67471	110.241	22.1	-88.1412	-108.897	0.2	-21.7794
1989	5	24	12.6	18.3	38.5	16.2	11.5	3.39116	54.9369	0.077464	4.25563	127.669	55.8	-71.8689	-180.766	0.3	-54.2298
1989	6	29	15.8	22.4	56.8	17.1	12.6	3.54965	60.699	0.090804	5.51171	165.351	3	-162.351	-343.117	0.2	-68.6234
1989	7	33.6	19.7	26.7	2.3	16.7	14.9	3.86005	64.4629	0.102304	6.59481	197.844	1.1	-196.744	-539.861	0.1	-53.9861
1989	8	34	21.2	27.6	105.8	15	15.4	3.92428	58.8643	0.098624	5.80543	174.163	-0.3	-174.463	-714.324	0.05	-35.7162	-238.868
1990	2	20.5	8.5	14.5	4.2	8.3	12	3.4641	28.752	0.074244	2.13467	64.04	4.2	-59.84	-59.84	0.05	-2.992
1990	3	19.3	7.7	13.5	48.9	11.1	11.6	3.40588	37.8052	0.071944	2.71986	81.5958	48.9	-32.6958	-92.5358	0.1	-9.25358
1990	4	18.9	7.9	13.4	102.8	14.2	11	3.31662	47.0961	0.071714	3.37745	101.323	102.8	1.47657	-91.0592	0.2	-18.2118
1990	5	25.3	12.4	18.9	27.6	16.2	12.9	3.59166	58.1848	0.084364	4.90871	147.261	27.6	-119.661	-210.72	0.3	-63.2161
1990	6	30	16.9	23.4	9.7	17.1	13.1	3.61939	61.8916	0.094714	5.862	175.86	9.7	-166.16	-376.88	0.2	-75.3761
1990	7	33.3	18.3	25.8	0.4	16.7	15	3.87298	64.6788	0.100234	6.48302	194.491	0.4	-194.091	-570.971	0.1	-57.0971
1990	8	33.6	19.6	26.6	49	15	14	3.74166	56.1249	0.102074	5.72889	171.867	49	-122.867	-693.838	0.05	-34.6919	-260.839
1991	2	15.5	4.9	10.2	92.9	8.3	10.6	3.25576	27.0228	0.064354	1.73903	52.1708	92.9	40.7292	40.7292	0.05	2.03646
1991	3	19.1	8.1	13.6	25.3	11.1	11	3.31662	36.8145	0.072174	2.65705	79.7116	25.3	-54.4116	-13.6824	0.1	-1.36824
1991	4	19.4	7.1	13.2	26.5	14.2	12.3	3.50714	49.8013	0.071254	3.54854	106.456	26.5	-79.9563	-93.6387	0.2	-18.7277
1991	5	21.7	9.7	15.7	97.7	16.2	12	3.4641	56.1184	0.077004	4.32134	129.64	97.7	-31.9403	-125.579	0.3	-37.6737
1991	6	29.3	14.5	21.9	8.5	17.1	14.8	3.84708	65.785	0.091264	6.0038	180.114	8.5	-171.614	-297.193	0.2	-59.4386
1991	7	34.3	19	26.6	-0.3	16.7	15.3	3.91152	65.3224	0.102074	6.66772	200.032	-0.3	-200.332	-497.525	0.1	-49.7525
1991	8	35.6	20.4	28	13.2	15	15.2	3.89872	58.4808	0.105294	6.15767	184.73	13.2	-171.53	-669.055	0.05	-33.4527	-198.377
1992	2	16.6	3.9	10.3	21.3	8.3	12.7	3.56371	29.5788	0.064584	1.91031	57.3094	21.3	-36.0094	-36.0094	0.05	-1.80047
1992	3	17.9	6.2	12.1	39.4	11.1	11.7	3.42053	37.9678	0.068724	2.6093	78.2791	39.4	-38.8791	-74.8885	0.1	-7.48885
1992	4	20.8	7.7	14.2	60.8	14.2	13.1	3.61939	51.3954	0.073554	3.78034	113.41	60.8	-52.6101	-127.499	0.2	-25.4997
1992	5	25.7	12.3	19	48	16.2	13.4	3.6606	59.3017	0.084594	5.01657	150.497	48	-102.497	-229.996	0.3	-68.9987
1992	6	26.3	15	20.7	34.9	17.1	11.3	3.36155	57.4825	0.088504	5.08743	152.623	34.9	-117.723	-347.719	0.2	-69.5437
1992	7	32.5	17.8	25.1	0.2	16.7	14.7	3.83406	64.0288	0.098624	6.31477	189.443	0.2	-189.243	-536.962	0.1	-53.6962
1992	8	34.8	20.2	27.5	0	15	14.6	3.82099	57.3149	0.104144	5.969	179.07	0	-179.07	-716.032	0.05	-35.8016	-262.829
1993	2	14.7	4.5	9.6	95.7	8.3	10.2	3.19374	26.5081	0.062974	1.66932	50.0796	95.7	45.6204	45.6204	0.05	2.28102
1993	3	18.6	5.6	12.1	11.8	11.1	13	3.60555	40.0216	0.068724	2.75045	82.5134	11.8	-70.7134	-25.093	0.1	-2.5093
1993	4	21.1	8.3	14.7	106	14.2	12.8	3.57771	50.8035	0.074704	3.79522	113.857	106	-7.85666	-32.9496	0.2	-6.58992
1993	5	24.9	12.1	18.5	76.1	16.2	12.8	3.57771	57.9589	0.083444	4.83632	145.09	76.1	-68.9896	-101.939	0.3	-30.5818
1993	6	30.3	16.3	23.3	4.9	17.1	14	3.74166	63.9823	0.094484	6.04531	181.359	4.9	-176.459	-278.398	0.2	-55.6797
1993	7	32.2	17.7	24.9	3.3	16.7	14.5	3.80789	63.5917	0.098164	6.24242	187.272	3.3	-183.972	-462.371	0.1	-46.2371
1993	8	34.8	19.9	27.3	0	15	14.9	3.86005	57.9008	0.103684	6.00338	180.102	0	-180.102	-642.472	0.05	-32.1236	-171.44
1994	2	17.3	5.3	11.3	27.8	8.3	12	3.4641	28.752	0.066884	1.92305	57.6916	27.8	-29.8916	-29.8916	0.05	-1.49458
1994	3	21.1	6.1	13.6	18	11.1	15	3.87298	42.9901	0.072174	3.10277	93.0831	18	-75.0831	-104.975	0.1	-10.4975
1994	4	20.9	7.6	14.2	22.6	14.2	13.3	3.64692	51.7862	0.073554	3.80908	114.272	22.6	-91.6725	-196.647	0.2	-39.3294
1994	5	27	13.2	20.1	22	16.2	13.8	3.71484	60.1803	0.087124	5.24315	157.295	22	-135.295	-331.942	0.3	-99.5825
1994	6	30.5	15.6	23.1	4.9	17.1	14.9	3.86005	66.0069	0.094024	6.20623	186.187	4.9	-181.287	-513.229	0.2	-102.646
1994	7	35.4	20.1	27.7	1.9	16.7	15.3	3.91152	65.3224	0.104604	6.83299	204.99	1.9	-203.09	-716.318	0.1	-71.6318
1994	8	35.9	22.6	29.3	19.1	15	13.3	3.64692	54.7037	0.108284	5.92354	177.706	19.1	-158.606	-874.924	0.05	-43.7462	-368.928
1995	2	19.4	7.6	13.5	20.4	8.3	11.8	3.43511	28.5114	0.071944	2.05123	61.5368	20.4	-41.1368	-41.1368	0.05	-2.05684
1995	3	18.5	6.5	12.5	12.7	11.1	12	3.4641	38.4515	0.069644	2.67792	80.3375	12.7	-67.6375	-108.774	0.1	-10.8774
1995	4	22	7.4	14.7	11.8	14.2	14.6	3.82099	54.2581	0.074704	4.0533	121.599	11.8	-109.799	-218.573	0.2	-43.7147
1995	5	27.1	11.9	19.5	0	16.2	15.2	3.89872	63.1592	0.085744	5.41552	162.466	0	-162.466	-381.039	0.3	-114.312
1995	6	28.8	15.7	22.3	44.6	17.1	13.1	3.61939	61.8916	0.092184	5.70542	171.162	44.6	-126.562	-507.602	0.2	-101.52
1995	7	34.6	20.1	27.4	24.8	16.7	14.5	3.80789	63.5917	0.103914	6.60807	198.242	24.8	-173.442	-681.044	0.1	-68.1044
1995	8	33.5	20.5	27	24.2	15	13	3.60555	54.0833	0.102994	5.57025	167.108	24.2	-142.908	-823.951	0.05	-41.1976	-381.783
1996	2	15.2	4.7	10	32.7	8.3	10.5	3.24037	26.8951	0.063894	1.71843	51.553	32.7	-18.853	-18.853	0.05	-0.942651
1996	3	17.5	5.8	11.6	47.3	11.1	11.7	3.42053	37.9678	0.067574	2.56564	76.9692	47.3	-29.6692	-48.5222	0.1	-4.85222
1996	4	21	9.4	15.2	63.1	14.2	11.6	3.40588	48.3635	0.075854	3.66856	110.057	63.1	-46.9569	-95.479	0.2	-19.0958
1996	5	25.1	11.9	18.5	47.1	16.2	13.2	3.63318	58.8575	0.083444	4.91131	147.339	47.1	-100.239	-195.718	0.3	-58.7155
1996	6	30	15.9	23	34.4	17.1	14.1	3.755	64.2104	0.093794	6.02255	180.677	34.4	-146.277	-341.995	0.2	-68.399
1996	7	34	18.4	26.2	0	16.7	15.6	3.94968	65.9597	0.101154	6.67209	200.163	0	-200.163	-542.158	0.1	-54.2158
1996	8	33.6	20	26.8	21.7	15	13.6	3.68782	55.3173	0.102534	5.6719	170.157	21.7	-148.457	-690.615	0.05	-34.5307	-240.752
1997	2	19.2	6.1	12.6	8.5	8.3	13.1	3.61939	30.041	0.069874	2.09908	62.9725	8.5	-54.4725	-54.4725	0.05	-2.72362
1997	3	22.6	6.8	14.7	2.1	11.1	15.8	3.97492	44.1216	0.074704	3.29606	98.8819	2.1	-96.7819	-151.254	0.1	-15.1254
1997	4	23.1	9	16	26	14.2	14.1	3.755	53.321	0.077694	4.14272	124.282	26	-98.2815	-249.536	0.2	-49.9072
1997	5	27.3	13.7	20.5	10.5	16.2	13.6	3.68782	59.7426	0.088044	5.25998	157.799	10.5	-147.299	-396.835	0.3	-119.051
1997	6	30.6	17.8	24.2	21.2	17.1	12.8	3.57771	61.1788	0.096554	5.90706	177.212	21.2	-156.012	-552.847	0.2	-110.569
1997	7	32.8	18.5	25.6	12.2	16.7	14.3	3.78153	63.1516	0.099774	6.30089	189.027	12.2	-176.827	-729.674	0.1	-72.9674
1997	8	34.2	20.4	27.3	34.8	15	13.8	3.71484	55.7225	0.103684	5.77753	173.326	34.8	-138.526	-868.2	0.05	-43.41	-413.754
1998	2	18	6.9	12.5	50.5	8.3	11.1	3.33167	27.6528	0.069644	1.92585	57.7756	50.5	-7.27561	-7.27561	0.05	-0.363781
1998	3	21	6	13.5	14.5	11.1	15	3.87298	42.9901	0.071944	3.09288	92.7864	14.5	-78.2864	-85.562	0.1	-8.5562
1998	4	21.1	9	15.1	32.4	14.2	12.1	3.47851	49.3948	0.075624	3.73543	112.063	32.4	-79.6629	-165.225	0.2	-33.045
1998	5	25.3	13.2	19.2	74.9	16.2	12.1	3.47851	56.3518	0.085054	4.79294	143.788	74.9	-68.8883	-234.113	0.3	-70.234
1998	6	31.8	16.9	24.3	5.9	17.1	14.9	3.86005	66.0069	0.096784	6.38841	191.652	5.9	-185.752	-419.866	0.2	-83.9731
1998	7	34.6	19.5	27.1	0	16.7	15.1	3.88587	64.8941	0.103224	6.69862	200.959	0	-200.959	-620.824	0.1	-62.0824
1998	8	34.9	19.8	27.3	21.1	15	15.1	3.88587	58.2881	0.103684	6.04354	181.306	21.1	-160.206	-781.031	0.05	-39.0515	-297.306
1999	2	15.2	4.9	10	23.6	8.3	10.3	3.20936	26.6377	0.063894	1.70199	51.0597	23.6	-27.4597	-27.4597	0.05	-1.37298
1999	3	19.9	7.3	13.6	3.7	11.1	12.6	3.54965	39.4011	0.072174	2.84373	85.312	3.7	-81.612	-109.072	0.1	-10.9072
1999	4	23.4	9	16.2	10.6	14.2	14.4	3.79473	53.8852	0.078154	4.21134	126.34	10.6	-115.74	-224.812	0.2	-44.9624
1999	5	28.2	14.6	21.4	17.4	16.2	13.6	3.68782	59.7426	0.090114	5.38365	161.509	17.4	-144.109	-368.922	0.3	-110.676
1999	6	30.7	17.2	23.9	0	17.1	13.5	3.67423	62.8294	0.095864	6.02308	180.692	0	-180.692	-549.614	0.2	-109.923
1999	7	32.9	20.1	26.5	1.1	16.7	12.8	3.57771	59.7477	0.101844	6.08495	182.548	1.1	-181.448	-731.062	0.1	-73.1062
1999	8	34.9	21.8	28.3	0	15	13.1	3.61939	54.2909	0.105984	5.75396	172.619	0	-172.619	-903.681	0.05	-45.1841	-396.132
2000	2	18.9	6	12.5	3.2	8.3	12.9	3.59166	29.8108	0.069644	2.07614	62.2842	3.2	-59.0842	-59.0842	0.05	-2.95421
2000	3	19.7	7	13.3	53.5	11.1	12.7	3.56371	39.5571	0.071484	2.8277	84.8311	53.5	-31.3311	-90.4153	0.1	-9.04153
2000	4	22.1	10.4	16.3	25.7	14.2	11.7	3.42053	48.5715	0.078384	3.80723	114.217	25.7	-88.5168	-178.932	0.2	-35.7864
2000	5	27.3	14.2	20.8	3.6	16.2	13.1	3.61939	58.6342	0.088734	5.20284	156.085	3.6	-152.485	-331.417	0.3	-99.4252
2000	6	29	17.1	23	21.2	17.1	11.9	3.44964	58.9888	0.093794	5.5328	165.984	21.2	-144.784	-476.201	0.2	-95.2402
2000	7	32.2	19	25.6	7.9	16.7	13.2	3.63318	60.6741	0.099774	6.0537	181.611	7.9	-173.711	-649.912	0.1	-64.9912
2000	8	33.9	20.3	27.1	35	15	13.6	3.68782	55.3173	0.103224	5.71007	171.302	35	-136.302	-786.214	0.05	-39.3107	-346.75
2001	2	16	5.9	11	59.3	8.3	10.1	3.17805	26.3778	0.066194	1.74605	52.3816	59.3	6.91841	6.91841	0.05	0.345921
2001	3	23.2	10.5	16.9	0	11.1	12.7	3.56371	39.5571	0.079764	3.15524	94.6571	0	-94.6571	-87.7386	0.1	-8.77386
2001	4	22.2	8.7	15.5	11.7	14.2	13.5	3.67423	52.1741	0.076544	3.99362	119.809	11.7	-108.109	-195.847	0.2	-39.1694
2001	5	25.8	13	19.4	24.6	16.2	12.8	3.57771	57.9589	0.085514	4.9563	148.689	24.6	-124.089	-319.936	0.3	-95.9808
2001	6	31.3	17	24.2	0	17.1	14.3	3.78153	64.6642	0.096554	6.24359	187.308	0	-187.308	-507.244	0.2	-101.449
2001	7	32.5	20.4	26.4	20.2	16.7	12.1	3.47851	58.091	0.101614	5.90286	177.086	20.2	-156.886	-664.13	0.1	-66.413
2001	8	33.9	21.6	27.8	3.1	15	12.3	3.50714	52.607	0.104834	5.51501	165.45	3.1	-162.35	-826.48	0.05	-41.324	-352.764
2002	2	17.9	6.2	12.1	10.8	8.3	11.7	3.42053	28.3904	0.068724	1.9511	58.533	10.8	-47.733	-47.733	0.05	-2.38665
2002	3	18.9	8.6	13.8	74.9	11.1	10.3	3.20936	35.6239	0.072634	2.58751	77.6252	74.9	-2.72521	-50.4582	0.1	-5.04582
2002	4	21.1	9.7	15.4	117.4	14.2	11.4	3.37639	47.9447	0.076314	3.65885	109.766	117.4	7.6344	-42.8238	0.2	-8.56476
2002	5	23.7	12.3	18	99.5	16.2	11.4	3.37639	54.6975	0.082294	4.50128	135.038	99.5	-35.5383	-78.3621	0.3	-23.5086
2002	6	30.4	17	23.7	27.9	17.1	13.4	3.6606	62.5963	0.095404	5.97194	179.158	27.9	-151.258	-229.62	0.2	-45.924
2002	7	31.6	19.6	25.6	34.3	16.7	12	3.4641	57.8505	0.099774	5.77198	173.159	34.3	-138.859	-368.479	0.1	-36.8479
									0		0	0				0.05	0	-122.278
2003	2	13.7	5.7	9.7	242.7	8.3	8	2.82843	23.4759	0.063204	1.48377	44.5132	242.7	198.187	198.187	0.05	9.90934
2003	3	19.4	6.4	12.9	18.6	11.1	13	3.60555	40.0216	0.070564	2.82409	84.7226	18.6	-66.1226	132.064	0.1	13.2064
2003	4	21.2	10.7	15.9	33.1	14.2	10.5	3.24037	46.0133	0.077464	3.56437	106.931	33.1	-73.8311	58.2331	0.2	11.6466
2003	5	25.6	13.4	19.5	23.2	16.2	12.2	3.49285	56.5842	0.085744	4.85175	145.553	23.2	-122.353	-64.1195	0.3	-19.2358
2003	6	33.8	19.5	26.7	0	17.1	14.3	3.78153	64.6642	0.102304	6.61541	198.462	0	-198.462	-262.582	0.2	-52.5164
2003	7	34.8	21.7	28.3	0	16.7	13.1	3.61939	60.4438	0.105984	6.40608	192.182	0	-192.182	-454.764	0.1	-45.4764
2003	8	36.9	22.4	29.6	27.6	15	14.5	3.80789	57.1183	0.108974	6.22441	186.732	27.6	-159.132	-613.896	0.05	-30.6948	-113.161
2004	2	16	5.9	11	63.1	8.3	10.1	3.17805	26.3778	0.066194	1.74605	52.3816	63.1	10.7184	10.7184	0.05	0.535921
2004	3	16.4	7.6	12	50	11.1	8.8	2.96648	32.9279	0.068494	2.25537	67.661	50	-17.661	-6.94254	0.1	-0.694254
2004	4	20.2	9.1	14.6	27.5	14.2	11.1	3.33167	47.3097	0.074474	3.52334	105.7	27.5	-78.2002	-85.1427	0.2	-17.0285
2004	5	22.8	11.7	17.3	55.4	16.2	11.1	3.33167	53.973	0.080684	4.35476	130.643	55.4	-75.2427	-160.385	0.3	-48.1156
2004	6	30.5	16.6	23.5	10.5	17.1	13.9	3.72827	63.7534	0.094944	6.05301	181.59	10.5	-171.09	-331.476	0.2	-66.2951
2004	7	32.4	19.2	25.8	6.3	16.7	13.2	3.63318	60.6741	0.100234	6.08161	182.448	6.3	-176.148	-507.624	0.1	-50.7624
2004	8	34.1	21	27.6	4.9	15	13.1	3.61939	54.2909	0.104374	5.66656	169.997	4.9	-165.097	-672.721	0.05	-33.636	-215.996
2005	2	13.2	3.5	8.4	78.3	8.3	9.7	3.11448	25.8502	0.060214	1.55654	46.6963	78.3	31.6037	31.6037	0.05	1.58018
2005	3	18	6.4	12.2	11	11.1	11.6	3.40588	37.8052	0.068954	2.60682	78.2047	11	-67.2047	-35.601	0.1	-3.5601
2005	4	22.4	9.2	15.8	13.8	14.2	13.2	3.63318	51.5912	0.077234	3.98459	119.538	13.8	-105.738	-141.339	0.2	-28.2677
2005	5	28.2	13.6	20.9	3.1	16.2	14.6	3.82099	61.9001	0.088964	5.50688	165.206	3.1	-162.106	-303.445	0.3	-91.0336
2005	6	32.8	19	25.9	0	17.1	13.8	3.71484	63.5237	0.100464	6.38184	191.455	0	-191.455	-494.9	0.2	-98.9801
2005	7	34.1	20.3	27.2	0	16.7	13.8	3.71484	62.0377	0.103454	6.41805	192.542	0	-192.542	-687.442	0.1	-68.7442
2005	8	32.6	19.1	25.9	14.9	15	13.5	3.67423	55.1135	0.100464	5.53692	166.108	14.9	-151.208	-838.65	0.05	-41.9325	-330.938
2006	2	14.7	4.9	9.8	78.7	8.3	9.8	3.1305	25.9831	0.063434	1.64821	49.4464	78.7	29.2536	29.2536	0.05	1.46268
2006	3	19.2	7.4	13.3	29.7	11.1	11.8	3.43511	38.1298	0.071484	2.72567	81.77	29.7	-52.07	-22.8164	0.1	-2.28164
2006	4	23.6	11.2	17.4	20.8	14.2	12.4	3.52136	50.0034	0.080914	4.04597	121.379	20.8	-100.579	-123.396	0.2	-24.6791
2006	5	26.8	14.3	20.6	11.6	16.2	12.5	3.53553	57.2756	0.088274	5.05595	151.679	11.6	-140.079	-263.474	0.3	-79.0422
2006	6	30.8	18	24.4	4.9	17.1	12.8	3.57771	61.1788	0.097014	5.9352	178.056	4.9	-173.156	-436.63	0.2	-87.326
2006	7	37.1	21.2	29.2	0	16.7	15.9	3.98748	66.5909	0.108054	7.19542	215.862	0	-215.862	-652.493	0.1	-65.2493
2006	8	32.4	19.8	26.1	20.8	15	12.6	3.54965	53.2447	0.100924	5.37367	161.21	20.8	-140.41	-792.903	0.05	-39.6451	-296.761
2007	2	18.8	7.4	13.1	76.5	8.3	11.4	3.37639	28.024	0.071024	1.99038	59.7114	76.5	16.7886	16.7886	0.05	0.839432
2007	3	18.6	7.2	12.9	130.4	11.1	11.4	3.37639	37.4779	0.070564	2.64459	79.3377	130.4	51.0623	67.8509	0.1	6.78509
2007	4	21.8	10.9	16.4	87.5	14.2	10.9	3.30151	46.8815	0.078614	3.68554	110.566	87.5	-23.0663	44.7846	0.2	8.95692
2007	5	26.9	14.3	20.6	55.1	16.2	12.6	3.54965	57.5043	0.088274	5.07613	152.284	55.1	-97.184	-52.3994	0.3	-15.7198
2007	6	30.6	17.9	24.2	4.5	17.1	12.7	3.56371	60.9394	0.096554	5.88394	176.518	4.5	-172.018	-224.418	0.2	-44.8835
2007	7	32.7	19.3	26	0	16.7	13.4	3.6606	61.132	0.100694	6.15563	184.669	0	-184.669	-409.086	0.1	-40.9086
2007	8	32	20	26	32.4	15	12	3.4641	51.9615	0.100694	5.23221	156.966	32.4	-124.566	-533.653	0.05	-26.6826	-111.613
2008	2	17.7	5.8	11.7	13.1	8.3	11.9	3.44964	28.632	0.067804	1.94136	58.2409	13.1	-45.1409	-45.1409	0.05	-2.25705
2008	3	19.5	7.8	13.7	48.6	11.1	11.7	3.42053	37.9678	0.072404	2.74902	82.4707	48.6	-33.8707	-79.0116	0.1	-7.90116
2008	4	22.3	9.8	16.1	11.5	14.2	12.5	3.53553	50.2046	0.077924	3.91214	117.364	11.5	-105.864	-184.876	0.2	-36.9752
2008	5	24.2	13.8	19	150.6	16.2	10.4	3.2249	52.2434	0.084594	4.41948	132.584	150.6	18.0156	-166.86	0.3	-50.0581
2008	6	28.7	16.9	22.8	54.2	17.1	11.8	3.43511	58.7404	0.093334	5.48248	164.474	54.2	-110.274	-277.135	0.2	-55.4269
2008	7	33.3	20	26.7	0	16.7	13.3	3.64692	60.9035	0.102304	6.23067	186.92	0	-186.92	-464.055	0.1	-46.4055
2008	8	33.7	20.3	27	0	15	13.4	3.6606	54.909	0.102994	5.6553	169.659	0	-169.659	-633.714	0.05	-31.6857	-230.71
2009	2	15.9	5.4	10.6	25.7	8.3	10.5	3.24037	26.8951	0.065274	1.75555	52.6665	25.7	-26.9665	-26.9665	0.05	-1.34832
2009	3	19.2	6.6	12.9	44.1	11.1	12.6	3.54965	39.4011	0.070564	2.7803	83.409	44.1	-39.309	-66.2754	0.1	-6.62754
2009	4	20.4	9.7	15	84	14.2	10.7	3.27109	46.4494	0.075394	3.50201	105.06	84	-21.0602	-87.3356	0.2	-17.4671
2009	5	28.3	14.1	21.2	20.9	16.2	14.2	3.76829	61.0463	0.089654	5.47304	164.191	20.9	-143.291	-230.627	0.3	-69.1881
2009	6	32.5	17.8	25.2	0.2	17.1	14.7	3.83406	65.5624	0.098854	6.4811	194.433	0.2	-194.233	-424.86	0.2	-84.972
2009	7	34.8	21.3	28	0	16.7	13.5	3.67423	61.3597	0.105294	6.46081	193.824	0	-193.824	-618.684	0.1	-61.8684
2009	8	34.9	20.6	27.8	0.2	15	14.3	3.78153	56.723	0.104834	5.9465	178.395	0.2	-178.195	-796.879	0.05	-39.844	-281.315
2010	2	15.7	6.5	11.1	65.5	8.3	9.2	3.03315	25.1751	0.066424	1.67223	50.167	65.5	15.333	15.333	0.05	0.766649
2010	3	17.6	6.8	12.2	38.2	11.1	10.8	3.28634	36.4783	0.068954	2.51533	75.4598	38.2	-37.2598	-21.9268	0.1	-2.19268
2010	4	21.8	9.2	15.5	49.1	14.2	12.6	3.54965	50.405	0.076544	3.8582	115.746	49.1	-66.646	-88.5728	0.2	-17.7146
2010	5	24.8	12.4	18.6	50.4	16.2	12.4	3.52136	57.0461	0.083674	4.77327	143.198	50.4	-92.7982	-181.371	0.3	-54.4113
2010	6	29.3	16.3	22.8	13	17.1	13	3.60555	61.6549	0.093334	5.7545	172.635	13	-159.635	-341.006	0.2	-68.2012
2010	7	34.7	20.6	27.6	0	16.7	14.1	3.755	62.7084	0.104374	6.54513	196.354	0	-196.354	-537.36	0.1	-53.736
2010	8	33.6	20.2	26.9	7.5	15	13.4	3.6606	54.909	0.102764	5.64267	169.28	7.5	-161.78	-699.14	0.05	-34.957	-230.446
2011	2	16.9	6.2	11.6	54.8	8.3	10.7	3.27109	27.15	0.067574	1.83463	55.039	54.8	-0.239042	-0.239042	0.05	-0.0119521
2011	3	17.9	7.5	12.7	49.2	11.1	10.4	3.2249	35.7964	0.070104	2.50947	75.2842	49.2	-26.0842	-26.3232	0.1	-2.63232
2011	4	24.1	11	17.5	11	14.2	13.1	3.61939	51.3954	0.081144	4.17043	125.113	11	-114.113	-140.436	0.2	-28.0872
2011	5	24.3	12.8	18.6	5.6	16.2	11.5	3.39116	54.9369	0.083674	4.59679	137.904	5.6	-132.304	-272.74	0.3	-81.8219
2011	6	26.8	15.1	21	25	17.1	11.7	3.42053	58.491	0.089194	5.21705	156.511	25	-131.511	-404.251	0.2	-80.8502
2011	7	32.3	20	26.1	13.1	16.7	12.3	3.50714	58.5692	0.100924	5.91103	177.331	13.1	-164.231	-568.482	0.1	-56.8482
2011	8	34.7	20.6	27.6	0	15	14.1	3.755	56.325	0.104374	5.87886	176.366	0	-176.366	-744.848	0.05	-37.2424	-287.494
2012	2	13.5	3.1	8.3	51.8	8.3	10.4	3.2249	26.7667	0.059984	1.60557	48.1672	51.8	3.6328	3.6328	0.05	0.18164
2012	3	20.9	7	14	14.3	11.1	13.9	3.72827	41.3838	0.073094	3.02491	90.7472	14.3	-76.4472	-72.8144	0.1	-7.28144
2012	4	22	10.5	16.3	47.2	14.2	11.5	3.39116	48.1545	0.078384	3.77455	113.236	47.2	-66.0364	-138.851	0.2	-27.7702
2012	5	28	13.5	20.8	10.1	16.2	14.5	3.80789	61.6878	0.088734	5.4738	164.214	10.1	-154.114	-292.965	0.3	-87.8895
2012	6	33.7	19.3	26.5	0	17.1	14.4	3.79473	64.8899	0.101844	6.60865	198.26	0	-198.26	-491.224	0.2	-98.2449
2012	7	33.1	19.9	26.5	0	16.7	13.2	3.63318	60.6741	0.101844	6.17929	185.379	0	-185.379	-676.603	0.1	-67.6603
2012	8	36.1	21.8	28.9	0.6	15	14.3	3.78153	56.723	0.107364	6.09001	182.7	0.6	-182.1	-858.703	0.05	-42.9352	-331.6
2013	2	14.5	4.6	9.6	49.1	8.3	9.9	3.14643	26.1153	0.062974	1.64459	49.3376	49.1	-0.237623	-0.237623	0.05	-0.0118812
2013	3	19.3	9.2	14.3	54.5	11.1	10.1	3.17805	35.2764	0.073784	2.60283	78.0849	54.5	-23.5849	-23.8225	0.1	-2.38225
2013	4	23.1	9.5	16.3	56.1	14.2	13.6	3.68782	52.367	0.078384	4.10474	123.142	56.1	-67.0421	-90.8646	0.2	-18.1729
2013	5	23.1	11.5	17.3	18.2	16.2	11.6	3.40588	55.1752	0.080684	4.45176	133.553	18.2	-115.353	-206.217	0.3	-61.8652
2013	6	29.7	15.6	22.7	0	17.1	14.1	3.755	64.2104	0.093104	5.97825	179.347	0	-179.347	-385.565	0.2	-77.113
2013	7	34.9	20.2	27.5	0	16.7	14.7	3.83406	64.0288	0.104144	6.66821	200.046	0	-200.046	-585.611	0.1	-58.5611
2013	8	33.8	20.3	27.1	24	15	13.5	3.67423	55.1135	0.103224	5.68904	170.671	24	-146.671	-732.282	0.05	-36.6141	-254.72
2014	2	17.8	6.3	12.1	34	8.3	11.5	3.39116	28.1467	0.068724	1.93435	58.0306	34	-24.0306	-24.0306	0.05	-1.20153
2014	3	19.2	7.7	13.5	50.4	11.1	11.5	3.39116	37.6419	0.071944	2.70811	81.2433	50.4	-30.8433	-54.8739	0.1	-5.48739
2014	4	24.4	10.9	17.7	43.5	14.2	13.5	3.67423	52.1741	0.081604	4.25762	127.729	43.5	-84.2285	-139.102	0.2	-27.8205
2014	5	25.3	12.4	18.8	38.6	16.2	12.9	3.59166	58.1848	0.084134	4.89532	146.86	38.6	-108.26	-247.362	0.3	-74.2086
2014	6	30.1	17.4	23.8	28.5	17.1	12.7	3.56371	60.9394	0.095634	5.82788	174.836	28.5	-146.336	-393.698	0.2	-78.7397
2014	7	33	19.5	26.3	0	16.7	13.5	3.67423	61.3597	0.101384	6.22089	186.627	0	-186.627	-580.325	0.1	-58.0325
2014	8	33	20.5	26.8	4.9	15	12.5	3.53553	53.033	0.102534	5.43769	163.131	4.9	-158.231	-738.556	0.05	-36.9278	-282.418
2015	2	14.8	4.9	9.8	85.5	8.3	9.9	3.14643	26.1153	0.063434	1.6566	49.698	85.5	35.802	35.802	0.05	1.7901
2015	3	18.9	7.6	13.3	99.2	11.1	11.3	3.36155	37.3132	0.071484	2.66729	80.0188	99.2	19.1812	54.9831	0.1	5.49831
2015	4	23	9.4	16.2	1.6	14.2	13.6	3.68782	52.367	0.078154	4.09269	122.781	1.6	-121.181	-66.1976	0.2	-13.2395
2015	5	25.8	12.3	19	7.8	16.2	13.5	3.67423	59.5226	0.084594	5.03525	151.058	7.8	-143.258	-209.455	0.3	-62.8366
2015	6	29.7	16.2	23	1.2	17.1	13.5	3.67423	62.8294	0.093794	5.89302	176.791	1.2	-175.591	-385.046	0.2	-77.0092
2015	7	32.9	21	27	0	16.7	11.9	3.44964	57.6089	0.102994	5.93338	178.001	0	-178.001	-563.047	0.1	-56.3047
2015	8	30.7	20.2	25.4	34.9	15	10.5	3.24037	48.6056	0.099314	4.82721	144.816	34.9	-109.916	-672.964	0.05	-33.6482	-235.75
2016	2	16.5	6.7	11.7	33.4	8.3	9.8	3.1305	25.9831	0.067804	1.76176	52.8528	33.4	-19.4528	-19.4528	0.05	-0.972638
2016	3	16.9	6.7	11.8	47.8	11.1	10.2	3.19374	35.4506	0.068034	2.41184	72.3553	47.8	-24.5553	-44.0081	0.1	-4.40081
2016	4	19.4	10.3	14.9	91.6	14.2	9.1	3.01662	42.836	0.075164	3.21973	96.5918	91.6	-4.99178	-48.9998	0.2	-9.79997
2016	5	23.1	12.4	17.8	59.4	16.2	10.7	3.27109	52.9916	0.081834	4.33651	130.095	59.4	-70.6954	-119.695	0.3	-35.9086
2016	6	28.1	15.7	21.9	6.6	17.1	12.4	3.52136	60.2153	0.091264	5.49549	164.865	6.6	-158.265	-277.96	0.2	-55.592
2016	7	31.3	18.5	24.9	0.6	16.7	12.8	3.57771	59.7477	0.098164	5.86508	175.952	0.6	-175.352	-453.312	0.1	-45.3312
2016	8	30.7	18.6	24.7	0	15	12.1	3.47851	52.1776	0.097704	5.09796	152.939	0	-152.939	-606.251	0.05	-30.3126	-182.318
2017	2	16.7	7.2	12	33	8.3	9.5	3.08221	25.5823	0.068494	1.75224	52.5671	33	-19.5671	-19.5671	0.05	-0.978353
2017	3	19.1	7.2	13.2	47.1	11.1	11.9	3.44964	38.291	0.071254	2.72839	81.8516	47.1	-34.7516	-54.3186	0.1	-5.43186
2017	4	20.4	7.8	14.1	5.6	14.2	12.6	3.54965	50.405	0.073324	3.6959	110.877	5.6	-105.277	-159.596	0.2	-31.9191
2017	5	24.9	12.8	18.9	3.2	16.2	12.1	3.47851	56.3518	0.084364	4.75406	142.622	3.2	-139.422	-299.017	0.3	-89.7052
2017	6	29.6	17.1	23.3	36	17.1	12.5	3.53553	60.4576	0.094484	5.71228	171.368	36	-135.368	-434.386	0.2	-86.8771
2017	7	31	19.8	25.5	7	16.7	11.2	3.34664	55.8889	0.099544	5.5634	166.902	7	-159.902	-594.288	0.1	-59.4288
2017	8	32.1	20.7	26.4	5.3	15	11.4	3.37639	50.6458	0.101614	5.14633	154.39	5.3	-149.09	-743.378	0.05	-37.1689	-311.509

## Sheet: CAMPOS SES SALINES
Year	Month	Tmax	Tmin	Tm	PP	Rº	Tmax-Tmin	(Tmax-Tmin)0.5	(Tmax-Tmin)0.5 *Rº	0.0023*(Tmed+17.78)	Eto	Eto mensual	PP	Eto-PP	∑Eto-PP	Weight coeficient	CWDi	∑ CWDi
1985	2	17.2	6.4	11.8	10.9	8.3	10.8	3.28634	27.2766	0.068034	1.85574	55.6721	10.9	-44.7721	-44.7721	0.05	-2.2386
1985	3	17.9	4	11	44.6	11.1	13.9	3.72827	41.3838	0.066194	2.73936	82.1808	44.6	-37.5808	-82.3528	0.1	-8.23528
1985	4	21.4	5.4	13.4	4	14.2	16	4	56.8	0.071714	4.07336	122.201	4	-118.201	-200.553	0.2	-40.1107
1985	5	21.9	10.2	16.1	27	16.2	11.7	3.42053	55.4125	0.077924	4.31797	129.539	27	-102.539	-303.092	0.3	-90.9277
1985	6	28.4	14.8	21.6	1.2	17.1	13.6	3.68782	63.0617	0.090574	5.71175	171.352	1.2	-170.152	-473.245	0.2	-94.649
1985	7	33.2	18.5	25.8	0	16.7	14.7	3.83406	64.0288	0.100234	6.41786	192.536	0	-192.536	-665.781	0.1	-66.5781
1985	8	31.3	16.2	23.7	0	15	15.1	3.88587	58.2881	0.095404	5.56092	166.827	0	-166.827	-832.608	0.05	-41.6304	-344.37
1986	2	14	3.6	8.8	42.7	8.3	10.4	3.2249	26.7667	0.061134	1.63636	49.0907	42.7	-6.39066	-6.39066	0.05	-0.319533
1986	3	17.1	4.5	10.8	25	11.1	12.6	3.54965	39.4011	0.065734	2.58999	77.6997	25	-52.6997	-59.0904	0.1	-5.90904
1986	4	18	6.6	12.3	47.8	14.2	11.4	3.37639	47.9447	0.069184	3.31701	99.5102	47.8	-51.7102	-110.801	0.2	-22.1601
1986	5	26.5	11.7	19.1	3.2	16.2	14.8	3.84708	62.3226	0.084824	5.28646	158.594	3.2	-155.394	-266.194	0.3	-79.8583
1986	6	27.5	13.1	20.3	0	17.1	14.4	3.79473	64.8899	0.087584	5.68332	170.5	0	-170.5	-436.694	0.2	-87.3388
1986	7	30.8	15.8	23.3	8	16.7	15	3.87298	64.6788	0.094484	6.11111	183.333	8	-175.333	-612.027	0.1	-61.2027
1986	8	31.9	18.9	25.4	22	15	13	3.60555	54.0833	0.099314	5.37123	161.137	22	-139.137	-751.164	0.05	-37.5582	-294.347
1987	2	14.5	5.1	9.8	72.4	8.3	9.4	3.06594	25.4473	0.063434	1.61423	48.4268	72.4	23.9732	23.9732	0.05	1.19866
1987	3	16.4	4.6	10.5	24	11.1	11.8	3.43511	38.1298	0.065044	2.48011	74.4033	24	-50.4033	-26.4301	0.1	-2.64301
1987	4	20.5	8	14.2	3.8	14.2	12.5	3.53553	50.2046	0.073554	3.69275	110.782	3.8	-106.982	-133.413	0.2	-26.6825
1987	5	22.9	9.6	16.2	25.6	16.2	13.3	3.64692	59.08	0.078154	4.61734	138.52	25.6	-112.92	-246.333	0.3	-73.8998
1987	6	28.3	14.4	21.4	8.8	17.1	13.9	3.72827	63.7534	0.090114	5.74508	172.352	8.8	-163.552	-409.885	0.2	-81.977
1987	7	32	17.6	24.8	20.2	16.7	14.4	3.79473	63.372	0.097934	6.20628	186.188	20.2	-165.988	-575.873	0.1	-57.5873
1987	8	33.1	18.7	25.9	0	15	14.4	3.79473	56.921	0.100464	5.71851	171.555	0	-171.555	-747.429	0.05	-37.3714	-278.962
1988	2	15.8	2.9	9.3	7.6	8.3	12.9	3.59166	29.8108	0.062284	1.85673	55.702	7.6	-48.102	-48.102	0.05	-2.4051
1988	3	17.2	4.7	10.9	24.6	11.1	12.5	3.53553	39.2444	0.065964	2.58872	77.6616	24.6	-53.0616	-101.164	0.1	-10.1164
1988	4	20.4	7.1	13.8	31.4	14.2	13.3	3.64692	51.7862	0.072634	3.76144	112.843	31.4	-81.4432	-182.607	0.2	-36.5214
1988	5	23	12.8	17.9	58.4	16.2	10.2	3.19374	51.7387	0.082064	4.24588	127.376	58.4	-68.9764	-251.583	0.3	-75.475
1988	6	25.6	15.1	20.4	26	17.1	10.5	3.24037	55.4103	0.087814	4.8658	145.974	26	-119.974	-371.557	0.2	-74.3115
1988	7	31.2	19.5	25.3	21.5	16.7	11.7	3.42053	57.1228	0.099084	5.65995	169.799	21.5	-148.299	-519.856	0.1	-51.9856
1988	8	32.7	18.7	25.7	0	15	14	3.74166	56.1249	0.100004	5.61271	168.381	0	-168.381	-688.237	0.05	-34.4119	-285.227
1989	2	17	3.7	10.3	28.1	8.3	13.3	3.64692	30.2694	0.064584	1.95492	58.6476	28.1	-30.5476	-30.5476	0.05	-1.52738
1989	3	18.9	6.1	12.5	21.1	11.1	12.8	3.57771	39.7126	0.069644	2.76574	82.9723	21.1	-61.8723	-92.4198	0.1	-9.24198
1989	4	19	9.1	14.1	38.5	14.2	9.9	3.14643	44.6793	0.073324	3.27606	98.2819	38.5	-59.7819	-152.202	0.2	-30.4403
1989	5	23.5	11.6	17.6	8.6	16.2	11.9	3.44964	55.8841	0.081374	4.54752	136.425	8.6	-127.825	-280.027	0.3	-84.0081
1989	6	28.6	15.1	21.9	3.2	17.1	13.5	3.67423	62.8294	0.091264	5.73406	172.022	3.2	-168.822	-448.849	0.2	-89.7698
1989	7	32.2	19.3	25.8	0.7	16.7	12.9	3.59166	59.9807	0.100234	6.0121	180.363	0.7	-179.663	-628.512	0.1	-62.8512
1989	8	33	21.2	27.1	19.3	15	11.8	3.43511	51.5267	0.103224	5.31879	159.564	19.3	-140.264	-768.776	0.05	-38.4388	-316.278
1990	2	19.5	7.2	13.4	0	8.3	12.3	3.50714	29.1092	0.071714	2.08754	62.6262	0	-62.6262	-62.6262	0.05	-3.13131
1990	3	19.2	6.5	12.9	21.9	11.1	12.7	3.56371	39.5571	0.070564	2.79131	83.7393	21.9	-61.8393	-124.465	0.1	-12.4465
1990	4	18.6	6.5	12.6	94.3	14.2	12.1	3.47851	49.3948	0.069874	3.45141	103.542	94.3	-9.24232	-133.708	0.2	-26.7416
1990	5	23.6	10.2	16.9	7.5	16.2	13.4	3.6606	59.3017	0.079764	4.73014	141.904	7.5	-134.404	-268.112	0.3	-80.4336
1990	6	28.4	16.7	22.5	16.2	17.1	11.7	3.42053	58.491	0.092644	5.41884	162.565	16.2	-146.365	-414.477	0.2	-82.8955
1990	7	31.6	18.4	25	3.8	16.7	13.2	3.63318	60.6741	0.098394	5.96997	179.099	3.8	-175.299	-589.776	0.1	-58.9776
1990	8	32.1	19.4	25.7	2.6	15	12.7	3.56371	53.4556	0.100004	5.34577	160.373	2.6	-157.773	-747.55	0.05	-37.3775	-302.004
1991	2	15.6	4.2	9.9	61.3	8.3	11.4	3.37639	28.024	0.063664	1.78412	53.5236	61.3	7.77635	7.77635	0.05	0.388818
1991	3	16.8	6.5	11.7	29.4	11.1	10.3	3.20936	35.6239	0.067804	2.41544	72.4633	29.4	-43.0633	-35.287	0.1	-3.5287
1991	4	18.9	5.9	12.4	21.6	14.2	13	3.60555	51.1988	0.069414	3.55392	106.617	21.6	-85.0175	-120.304	0.2	-24.0609
1991	5	20.8	8.9	14.9	152.3	16.2	11.9	3.44964	55.8841	0.075164	4.20047	126.014	152.3	26.2858	-94.0187	0.3	-28.2056
1991	6	28.3	14.1	21.2	4.6	17.1	14.2	3.76829	64.4377	0.089654	5.7771	173.313	4.6	-168.713	-262.732	0.2	-52.5463
1991	7	32.6	18.7	25.6	0.2	16.7	13.9	3.72827	62.2621	0.099774	6.21214	186.364	0.2	-186.164	-448.896	0.1	-44.8896
1991	8	32.8	19.7	26.3	16.2	15	13.1	3.61939	54.2909	0.101384	5.50423	165.127	16.2	-148.927	-597.823	0.05	-29.8911	-182.733
1992	2	14	3.9	9	24.4	8.3	10.1	3.17805	26.3778	0.061594	1.62471	48.7414	24.4	-24.3414	-24.3414	0.05	-1.21707
1992	3	14.9	5.8	10.3	29.8	11.1	9.1	3.01662	33.4845	0.064584	2.16256	64.8769	29.8	-35.0769	-59.4183	0.1	-5.94183
1992	4	18.6	7	12.8	31.5	14.2	11.6	3.40588	48.3635	0.070334	3.4016	102.048	31.5	-70.5479	-129.966	0.2	-25.9932
1992	5	23.2	11.7	17.4	36	16.2	11.5	3.39116	54.9369	0.080914	4.44516	133.355	36	-97.3549	-227.321	0.3	-68.1963
1992	6	22.7	15.3	19	28.3	17.1	7.4	2.72029	46.517	0.084594	3.93506	118.052	28.3	-89.7518	-317.073	0.2	-63.4146
1992	7	28.7	17.5	23.1	11.5	16.7	11.2	3.34664	55.8889	0.094024	5.2549	157.647	11.5	-146.147	-463.22	0.1	-46.322
1992	8	31.6	18.8	25.2	0	15	12.8	3.57771	53.6656	0.098854	5.30506	159.152	0	-159.152	-622.372	0.05	-31.1186	-242.204
1993	2	14.3	4.2	9.2	45.5	8.3	10.1	3.17805	26.3778	0.062054	1.63685	49.1055	45.5	-3.60546	-3.60546	0.05	-0.180273
1993	3	17.8	4.2	11	5.8	11.1	13.6	3.68782	40.9348	0.066194	2.70964	81.2891	5.8	-75.4891	-79.0946	0.1	-7.90946
1993	4	18.7	6.7	12.7	52.5	14.2	12	3.4641	49.1902	0.070104	3.44843	103.453	52.5	-50.953	-130.048	0.2	-26.0095
1993	5	23	11.9	17.5	19.6	16.2	11.1	3.33167	53.973	0.081144	4.37958	131.388	19.6	-111.788	-241.835	0.3	-72.5505
1993	6	26.7	16.2	21.4	0	17.1	10.5	3.24037	55.4103	0.090114	4.99325	149.797	0	-149.797	-391.632	0.2	-78.3265
1993	7	28.9	17.4	23.1	0	16.7	11.5	3.39116	56.6325	0.094024	5.32481	159.744	0	-159.744	-551.377	0.1	-55.1377
1993	8	31	19.3	25.2	0	15	11.7	3.42053	51.3079	0.098854	5.07199	152.16	0	-152.16	-703.537	0.05	-35.1768	-275.291
1994	2	15.3	2.6	8.9	15.2	8.3	12.7	3.56371	29.5788	0.061364	1.81507	54.4521	15.2	-39.2521	-39.2521	0.05	-1.96261
1994	3	19	3.6	11.3	11.5	11.1	15.4	3.92428	43.5595	0.066884	2.91344	87.4031	11.5	-75.9031	-115.155	0.1	-11.5155
1994	4	18.2	4.8	11.5	18.3	14.2	13.4	3.6606	51.9805	0.067344	3.50058	105.017	18.3	-86.7173	-201.873	0.2	-40.3745
1994	5	24.1	11.1	17.6	26	16.2	13	3.60555	58.4099	0.081374	4.75305	142.591	26	-116.591	-318.464	0.3	-95.5392
1994	6	26.4	14.2	20.3	1.5	17.1	12.2	3.49285	59.7277	0.087584	5.23119	156.936	1.5	-155.436	-473.9	0.2	-94.78
1994	7	32.6	18.5	25.6	15.2	16.7	14.1	3.755	62.7084	0.099774	6.25667	187.7	15.2	-172.5	-646.4	0.1	-64.64
1994	8	32.6	21.2	26.9	24	15	11.4	3.37639	50.6458	0.102764	5.20457	156.137	24	-132.137	-778.537	0.05	-38.9269	-347.739
1995	2	16	5.8	10.9	9.2	8.3	10.2	3.19374	26.5081	0.065964	1.74858	52.4574	9.2	-43.2574	-43.2574	0.05	-2.16287
1995	3	15.9	2.9	9.4	9.8	11.1	13	3.60555	40.0216	0.062514	2.50191	75.0573	9.8	-65.2573	-108.515	0.1	-10.8515
1995	4	17.6	6.8	12.2	13	14.2	10.8	3.28634	46.666	0.068954	3.2178	96.5341	13	-83.5341	-192.049	0.2	-38.4098
1995	5	24	9	16.5	4	16.2	15	3.87298	62.7423	0.078844	4.94686	148.406	4	-144.406	-336.455	0.3	-100.936
1995	6	25.6	15.3	20.4	33	17.1	10.3	3.20936	54.8801	0.087814	4.81924	144.577	33	-111.577	-448.032	0.2	-89.6063
1995	7	29.9	19.3	24.6	2.9	16.7	10.6	3.25576	54.3713	0.097474	5.29978	158.994	2.9	-156.094	-604.125	0.1	-60.4125
1995	8	29.9	20.1	25.1	30	15	9.8	3.1305	46.9574	0.098624	4.63113	138.934	30	-108.934	-713.059	0.05	-35.653	-338.032
1996	2	14.2	4.4	9.3	28.5	8.3	9.8	3.1305	25.9831	0.062284	1.61833	48.55	28.5	-20.05	-20.05	0.05	-1.0025
1996	3	15.8	4.6	10.2	32.5	11.1	11.2	3.34664	37.1477	0.064354	2.3906	71.7181	32.5	-39.2181	-59.2681	0.1	-5.92681
1996	4	18.6	8.6	13.6	35.6	14.2	10	3.16228	44.9043	0.072174	3.24093	97.2278	35.6	-61.6278	-120.896	0.2	-24.1792
1996	5	21.8	12.5	17.1	31.4	16.2	9.3	3.04959	49.4034	0.080224	3.96334	118.9	31.4	-87.5001	-208.396	0.3	-62.5188
1996	6	26.4	15.3	20.9	47	17.1	11.1	3.33167	56.9715	0.088964	5.06841	152.052	47	-105.052	-313.448	0.2	-62.6897
1996	7	29	17.6	23.3	0	16.7	11.4	3.37639	56.3857	0.094484	5.32755	159.826	0	-159.826	-473.275	0.1	-47.3275
1996	8	29.8	19.6	24.7	6	15	10.2	3.19374	47.9062	0.097704	4.68062	140.419	6	-134.419	-607.693	0.05	-30.3847	-234.029
1997	2	18	5.7	11.8	7.5	8.3	12.3	3.50714	29.1092	0.068034	1.98042	59.4125	7.5	-51.9125	-51.9125	0.05	-2.59563
1997	3	18.8	4.5	11.7	0	11.1	14.3	3.78153	41.975	0.067804	2.84607	85.3822	0	-85.3822	-137.295	0.1	-13.7295
1997	4	19.7	8.4	14.1	29.6	14.2	11.3	3.36155	47.734	0.073324	3.50005	105.001	29.6	-75.4014	-212.696	0.2	-42.5392
1997	5	25.7	13.5	19.7	3.6	16.2	12.2	3.49285	56.5842	0.086204	4.87778	146.333	3.6	-142.733	-355.43	0.3	-106.629
1997	6	28.6	15.6	22.1	1.9	17.1	13	3.60555	61.6549	0.091724	5.65524	169.657	1.9	-167.757	-523.187	0.2	-104.637
1997	7	28.2	18.3	23.3	20.2	16.7	9.9	3.14643	52.5453	0.094484	4.96469	148.941	20.2	-128.741	-651.927	0.1	-65.1927
1997	8	30.2	20.4	25.3	49	15	9.8	3.1305	46.9574	0.099084	4.65273	139.582	49	-90.5819	-742.509	0.05	-37.1255	-372.449
1998	2	16	7.9	12	12.3	8.3	8.1	2.84605	23.6222	0.068494	1.61798	48.5394	12.3	-36.2394	-36.2394	0.05	-1.81197
1998	3	17.5	7	12.3	3.7	11.1	10.5	3.24037	35.9681	0.069184	2.48842	74.6525	3.7	-70.9525	-107.192	0.1	-10.7192
1998	4	18.6	10.3	14.4	38	14.2	8.3	2.88097	40.9098	0.074014	3.0279	90.8369	38	-52.8369	-160.029	0.2	-32.0058
1998	5	20.8	13.7	17.3	57.6	16.2	7.1	2.66458	43.1662	0.080684	3.48282	104.485	57.6	-46.8847	-206.914	0.3	-62.0741
1998	6	27.6	16.9	22.25	23.2	17.1	10.7	3.27109	55.9356	0.092069	5.14993	154.498	23.2	-131.298	-338.212	0.2	-67.6423
1998	7	27.6	17.1	22.35	0	16.7	10.5	3.24037	54.1142	0.092299	4.99469	149.841	0	-149.841	-488.052	0.1	-48.8052
1998	8	29.9	19.7	24.8	0	15	10.2	3.19374	47.9062	0.097934	4.69164	140.749	0	-140.749	-628.801	0.05	-31.4401	-254.499
1999	2	14.3	3.5	8.9	10.8	8.3	10.8	3.28634	27.2766	0.061364	1.6738	50.214	10.8	-39.414	-39.414	0.05	-1.9707
1999	3	17.9	7	12.5	16.3	11.1	10.9	3.30151	36.6468	0.069644	2.55223	76.5669	16.3	-60.2669	-99.6809	0.1	-9.96809
1999	4	20	8	14	1.8	14.2	12	3.4641	49.1902	0.073094	3.59551	107.865	1.8	-106.065	-205.746	0.2	-41.1493
1999	5	24.5	15.2	19.8	9.2	16.2	9.3	3.04959	49.4034	0.086434	4.27013	128.104	9.2	-118.904	-324.65	0.3	-97.3951
1999	6	27.8	17.3	22.5	0	17.1	10.5	3.24037	55.4103	0.092644	5.13343	154.003	0	-154.003	-478.653	0.2	-95.7306
1999	7	30.8	19.3	25.1	0	16.7	11.5	3.39116	56.6325	0.098624	5.58532	167.56	0	-167.56	-646.213	0.1	-64.6213
1999	8	31.1	21.8	26.4	0	15	9.3	3.04959	45.7439	0.101614	4.64822	139.446	0	-139.446	-785.659	0.05	-39.283	-350.118
2000	2	16.9	3.8	10.3	4.5	8.3	13.1	3.61939	30.041	0.064584	1.94017	58.205	4.5	-53.705	-53.705	0.05	-2.68525
2000	3	18.1	4.5	11.3	2	11.1	13.6	3.68782	40.9348	0.066884	2.73788	82.1364	2	-80.1364	-133.841	0.1	-13.3841
2000	4	20.3	9.9	15.1	8.8	14.2	10.4	3.2249	45.7936	0.075624	3.4631	103.893	8.8	-95.0929	-228.934	0.2	-45.7869
2000	5	25.3	14.4	19.9	15	16.2	10.9	3.30151	53.4845	0.086664	4.63518	139.056	15	-124.056	-352.99	0.3	-105.897
2000	6	27.3	16.8	22	6.1	17.1	10.5	3.24037	55.4103	0.091494	5.06971	152.091	6.1	-145.991	-498.981	0.2	-99.7962
2000	7	29.5	19	24.3	19.3	16.7	10.5	3.24037	54.1142	0.096784	5.23739	157.122	19.3	-137.822	-636.803	0.1	-63.6803
2000	8	31.2	20.1	25.7	1.8	15	11.1	3.33167	49.975	0.100004	4.9977	149.931	1.8	-148.131	-784.934	0.05	-39.2467	-370.476
2001	2	16.2	4.1	10.2	31.1	8.3	12.1	3.47851	28.8716	0.064354	1.858	55.7401	31.1	-24.6401	-24.6401	0.05	-1.232
2001	3	20.7	8.5	14.6	0	11.1	12.2	3.49285	38.7706	0.074474	2.8874	86.6221	0	-86.6221	-111.262	0.1	-11.1262
2001	4	20.4	6.7	13.6	9.6	14.2	13.7	3.70135	52.5592	0.072174	3.79341	113.802	9.6	-104.202	-215.464	0.2	-43.0929
2001	5	24.1	11.9	18	22.1	16.2	12.2	3.49285	56.5842	0.082294	4.65654	139.696	22.1	-117.596	-333.061	0.3	-99.9182
2001	6	28.5	14.7	21.6	0.1	17.1	13.8	3.71484	63.5237	0.090574	5.75359	172.608	0.1	-172.508	-505.568	0.2	-101.114
2001	7	30.1	18.8	24.5	11.9	16.7	11.3	3.36155	56.1378	0.097244	5.45907	163.772	11.9	-151.872	-657.44	0.1	-65.744
2001	8	30.1	19.1	24.6	3.5	15	11	3.31662	49.7494	0.097474	4.84927	145.478	3.5	-141.978	-799.418	0.05	-39.9709	-362.198
2002	2	17.4	4	10.7	0	8.3	13.4	3.6606	30.383	0.065504	1.99021	59.7062	0	-59.7062	-59.7062	0.05	-2.98531
2002	3	19.3	5.6	12.5	40.2	11.1	13.7	3.70135	41.085	0.069644	2.86132	85.8397	40.2	-45.6397	-105.346	0.1	-10.5346
2002	4	19.6	7.9	13.7	62.2	14.2	11.7	3.42053	48.5715	0.072404	3.51677	105.503	62.2	-43.3031	-148.649	0.2	-29.7298
2002	5	22.5	11.4	16.9	60.8	16.2	11.1	3.33167	53.973	0.079764	4.3051	129.153	60.8	-68.3531	-217.002	0.3	-65.1006
2002	6	29.6	18.2	23.9	21.9	17.1	11.4	3.37639	57.7362	0.095864	5.53483	166.045	21.9	-144.145	-361.147	0.2	-72.2294
2002	7	31.6	21	26.3	10.7	16.7	10.6	3.25576	54.3713	0.101384	5.51238	165.371	10.7	-154.671	-515.818	0.1	-51.5818
2002	8	29.3	19.5	24.4	79.1	15	9.8	3.1305	46.9574	0.097014	4.55553	136.666	79.1	-57.5658	-573.384	0.05	-28.6692	-260.831
2003	2	13.3	3.9	8.6	76.2	8.3	9.4	3.06594	25.4473	0.060674	1.54399	46.3197	76.2	29.8803	29.8803	0.05	1.49401
2003	3	17.6	3.5	10.6	6.8	11.1	14.1	3.755	41.6805	0.065274	2.72065	81.6195	6.8	-74.8195	-44.9392	0.1	-4.49392
2003	4	19.4	7.9	13.7	39	14.2	11.5	3.39116	48.1545	0.072404	3.48658	104.597	39	-65.5974	-110.537	0.2	-22.1073
2003	5	24.9	13.4	19.2	17.3	16.2	11.5	3.39116	54.9369	0.085054	4.6726	140.178	17.3	-122.878	-233.415	0.3	-70.0244
2003	6	32.4	17.5	25	1.3	17.1	14.9	3.86005	66.0069	0.098394	6.49468	194.84	1.3	-193.54	-426.955	0.2	-85.391
2003	7	33.5	20.5	27	0	16.7	13	3.60555	60.2127	0.102994	6.20155	186.046	0	-186.046	-613.002	0.1	-61.3002
2003	8	35.5	21.3	28.4	0	15	14.2	3.76829	56.5243	0.106214	6.00368	180.11	0	-180.11	-793.112	0.05	-39.6556	-281.478
2004	2	16.3	2.6	9.4	36.5	8.3	13.7	3.70135	30.7212	0.062514	1.92051	57.6152	36.5	-21.1152	-21.1152	0.05	-1.05576
2004	3	16.4	5.5	10.9	43.5	11.1	10.9	3.30151	36.6468	0.065964	2.41737	72.5211	43.5	-29.0211	-50.1363	0.1	-5.01363
2004	4	18.2	5.7	12	8.5	14.2	12.5	3.53553	50.2046	0.068494	3.43871	103.161	8.5	-94.6614	-144.798	0.2	-28.9595
2004	5	21.9	10.2	16.1	49.3	16.2	11.7	3.42053	55.4125	0.077924	4.31797	129.539	49.3	-80.239	-225.037	0.3	-67.511
2004	6	29	14.4	21.7	8.8	17.1	14.6	3.82099	65.339	0.090804	5.93304	177.991	8.8	-169.191	-394.228	0.2	-78.8456
2004	7	30.5	18.1	24.3	19.1	16.7	12.4	3.52136	58.8068	0.096784	5.69155	170.747	19.1	-151.647	-545.875	0.1	-54.5875
2004	8	31.7	19.8	25.8	1.2	15	11.9	3.44964	51.7446	0.100234	5.18656	155.597	1.2	-154.397	-700.272	0.05	-35.0136	-270.987
2005	2	12.7	2.5	7.6	55.5	8.3	10.2	3.19374	26.5081	0.058374	1.54738	46.4215	55.5	9.07853	9.07853	0.05	0.453927
2005	3	16.6	5	10.9	19.5	11.1	11.6	3.40588	37.8052	0.065964	2.49378	74.8135	19.5	-55.3135	-46.235	0.1	-4.6235
2005	4	20.5	7.2	13.9	26	14.2	13.3	3.64692	51.7862	0.072864	3.77335	113.201	26	-87.2005	-133.436	0.2	-26.6871
2005	5	26	11.4	18.7	2.2	16.2	14.6	3.82099	61.9001	0.083904	5.19367	155.81	2.2	-153.61	-287.046	0.3	-86.1137
2005	6	30.7	16.6	23.7	0	17.1	14.1	3.755	64.2104	0.095404	6.12593	183.778	0	-183.778	-470.824	0.2	-94.1647
2005	7	31.3	18.4	24.9	0.3	16.7	12.9	3.59166	59.9807	0.098164	5.88794	176.638	0.3	-176.338	-647.162	0.1	-64.7162
2005	8	30.4	17.6	24	18.6	15	12.8	3.57771	53.6656	0.096094	5.15695	154.708	18.6	-136.108	-783.27	0.05	-39.1635	-315.015
2006	2	14.4	3.5	9	58.2	8.3	10.9	3.30151	27.4026	0.061594	1.68783	50.635	58.2	7.56498	7.56498	0.05	0.378249
2006	3	17.9	6.3	12.1	23.5	11.1	11.6	3.40588	37.8052	0.068724	2.59813	77.9438	23.5	-54.4438	-46.8788	0.1	-4.68788
2006	4	22	9.4	15.7	8.9	14.2	12.6	3.54965	50.405	0.077004	3.88139	116.442	8.9	-107.542	-154.42	0.2	-30.8841
2006	5	25.3	12.8	19.1	11	16.2	12.5	3.53553	57.2756	0.084824	4.85835	145.75	11	-134.75	-289.171	0.3	-86.7513
2006	6	29	16.3	22.6	15.3	17.1	12.7	3.56371	60.9394	0.092874	5.65968	169.79	15.3	-154.49	-443.661	0.2	-88.7323
2006	7	33.7	19.2	26.5	0	16.7	14.5	3.80789	63.5917	0.101844	6.47643	194.293	0	-194.293	-637.954	0.1	-63.7954
2006	8	30.3	18.4	24.4	7.8	15	11.9	3.44964	51.7446	0.097014	5.01995	150.598	7.8	-142.798	-780.753	0.05	-39.0376	-313.51
2007	2	16.8	4.6	10.7	29	8.3	12.2	3.49285	28.9907	0.065504	1.899	56.9701	29	-27.9701	-27.9701	0.05	-1.39851
2007	3	16.7	3	9.9	56	11.1	13.7	3.70135	41.085	0.063664	2.61564	78.4691	56	-22.4691	-50.4392	0.1	-5.04392
2007	4	20	10	15	56.5	14.2	10	3.16228	44.9043	0.075394	3.38552	101.566	56.5	-45.0655	-95.5047	0.2	-19.1009
2007	5	25.1	9.8	17.4	8	16.2	15.3	3.91152	63.3666	0.080914	5.12725	153.817	8	-145.817	-241.322	0.3	-72.3967
2007	6	28.8	13.6	21.2	2	17.1	15.2	3.89872	66.6681	0.089654	5.97706	179.312	2	-177.312	-418.634	0.2	-83.7268
2007	7	31	15	23	0	16.7	16	4	66.8	0.093794	6.26544	187.963	0	-187.963	-606.597	0.1	-60.6597
2007	8	31.3	14.7	23	12	15	16.6	4.07431	61.1146	0.093794	5.73219	171.966	12	-159.966	-766.563	0.05	-38.3281	-280.655
2008	2	16.1	4.6	10.3	34.9	8.3	11.5	3.39116	28.1467	0.064584	1.81782	54.5347	34.9	-19.6347	-19.6347	0.05	-0.981737
2008	3	17.5	6	11.8	23.2	11.1	11.5	3.39116	37.6419	0.068034	2.56093	76.8279	23.2	-53.6279	-73.2627	0.1	-7.32627
2008	4	19.4	8.7	14.1	0.7	14.2	10.7	3.27109	46.4494	0.073324	3.40586	102.176	0.7	-101.476	-174.738	0.2	-34.9477
2008	5	21.8	13.3	17.6	137.4	16.2	8.5	2.91548	47.2307	0.081374	3.84335	115.301	137.4	22.0994	-152.639	0.3	-45.7917
2008	6	25.7	16.2	20.9	10.3	17.1	9.5	3.08221	52.7057	0.088964	4.68891	140.667	10.3	-130.367	-283.006	0.2	-56.6013
2008	7	29.1	19.1	24.1	3	16.7	10	3.16228	52.81	0.096324	5.08687	152.606	3	-149.606	-432.613	0.1	-43.2613
2008	8	29.8	19.6	24.7	0	15	10.2	3.19374	47.9062	0.097704	4.68062	140.419	0	-140.419	-573.031	0.05	-28.6516	-217.561
2009	2	14.4	5.3	9.8	36.3	8.3	9.1	3.01662	25.038	0.063434	1.58826	47.6477	36.3	-11.3477	-11.3477	0.05	-0.567386
2009	3	16.1	4.9	10.5	42.1	11.1	11.2	3.34664	37.1477	0.065044	2.41624	72.4871	42.1	-30.3871	-41.7348	0.1	-4.17348
2009	4	17.7	8.6	13.2	36.7	14.2	9.1	3.01662	42.836	0.071254	3.05224	91.5671	36.7	-54.8671	-96.6019	0.2	-19.3204
2009	5	24.3	13	18.7	11.1	16.2	11.3	3.36155	54.4571	0.083904	4.56917	137.075	11.1	-125.975	-222.577	0.3	-66.7731
2009	6	27.7	16.3	22	0.5	17.1	11.4	3.37639	57.7362	0.091494	5.28252	158.476	0.5	-157.976	-380.552	0.2	-76.1105
2009	7	30.2	19.7	25	0	16.7	10.5	3.24037	54.1142	0.098394	5.32451	159.735	0	-159.735	-540.288	0.1	-54.0288
2009	8	31.2	19.6	25.4	0	15	11.6	3.40588	51.0882	0.099314	5.07377	152.213	0	-152.213	-692.501	0.05	-34.625	-255.599
2010	2	14.2	5.7	10	19.2	8.3	8.5	2.91548	24.1985	0.063894	1.54614	46.3841	19.2	-27.1841	-27.1841	0.05	-1.3592
2010	3	15.4	4.9	10.2	13.4	11.1	10.5	3.24037	35.9681	0.064354	2.31469	69.4408	13.4	-56.0408	-83.2248	0.1	-8.32248
2010	4	19	7.7	13.4	14.6	14.2	11.3	3.36155	47.734	0.071714	3.42319	102.696	14.6	-88.0958	-171.321	0.2	-34.2641
2010	5	21.3	10.5	15.9	8.2	16.2	10.8	3.28634	53.2386	0.077464	4.12408	123.722	8.2	-115.522	-286.843	0.3	-86.0529
2010	6	25.5	14.6	20.1	51.6	17.1	10.9	3.30151	56.4559	0.087124	4.91866	147.56	51.6	-95.9599	-382.803	0.2	-76.5606
2010	7	30.6	19.4	25	0.2	16.7	11.2	3.34664	55.8889	0.098394	5.49913	164.974	0.2	-164.774	-547.577	0.1	-54.7577
2010	8	29.7	19.2	24.5	2.8	15	10.5	3.24037	48.6056	0.097244	4.7266	141.798	2.8	-138.998	-686.575	0.05	-34.3287	-295.646
2011	2	14.9	4.3	9.6	53.4	8.3	10.6	3.25576	27.0228	0.062974	1.70174	51.0521	53.4	2.34791	2.34791	0.05	0.117395
2011	3	15.7	6.7	11.2	33	11.1	9	3	33.3	0.066654	2.21958	66.5873	33	-33.5873	-31.2394	0.1	-3.12394
2011	4	21	9	15	28.2	14.2	12	3.4641	49.1902	0.075394	3.70865	111.259	28.2	-83.0595	-114.299	0.2	-22.8598
2011	5	23.5	12.1	17.8	5.4	16.2	11.4	3.37639	54.6975	0.081834	4.47611	134.283	5.4	-128.883	-243.182	0.3	-72.9547
2011	6	25.8	15.2	20.5	39.8	17.1	10.6	3.25576	55.6736	0.088044	4.90172	147.052	39.8	-107.252	-350.434	0.2	-70.0868
2011	7	28.1	19.2	23.7	10.2	16.7	8.9	2.98329	49.8209	0.095404	4.75311	142.593	10.2	-132.393	-482.827	0.1	-48.2827
2011	8	30	19.5	24.8	0.2	15	10.5	3.24037	48.6056	0.097934	4.76014	142.804	0.2	-142.604	-625.432	0.05	-31.2716	-248.462
2012	2	11.9	0	6	27.8	8.3	11.9	3.44964	28.632	0.054694	1.566	46.9799	27.8	-19.1799	-19.1799	0.05	-0.958997
2012	3	17.1	4.8	10.9	13.4	11.1	12.3	3.50714	38.9292	0.065964	2.56793	77.0378	13.4	-63.6378	-82.8177	0.1	-8.28177
2012	4	18.4	9.6	14.1	30.8	14.2	8.8	2.96648	42.124	0.073324	3.0887	92.661	30.8	-61.861	-144.679	0.2	-28.9357
2012	5	23	11.9	17.5	4.8	16.2	11.1	3.33167	53.973	0.081144	4.37958	131.388	4.8	-126.588	-271.266	0.3	-81.3799
2012	6	28.8	17.4	23.1	2.2	17.1	11.4	3.37639	57.7362	0.094024	5.42859	162.858	2.2	-160.658	-431.924	0.2	-86.3848
2012	7	28.8	18.6	23.7	0.2	16.7	10.2	3.19374	53.3355	0.095404	5.08842	152.653	0.2	-152.453	-584.377	0.1	-58.4377
2012	8	31.4	20.7	26.1	2.8	15	10.7	3.27109	49.0663	0.100924	4.95197	148.559	2.8	-145.759	-730.136	0.05	-36.5068	-300.886
2013	2	13.6	3.6	8.6	38.6	8.3	10	3.16228	26.2469	0.060674	1.5925	47.7751	38.6	-9.17514	-9.17514	0.05	-0.458757
2013	3	16.3	8	12.1	11.8	11.1	8.3	2.88097	31.9788	0.068724	2.19771	65.9313	11.8	-54.1313	-63.3065	0.1	-6.33065
2013	4	18.5	8.7	13.6	59.4	14.2	9.8	3.1305	44.453	0.072174	3.20835	96.2506	59.4	-36.8506	-100.157	0.2	-20.0314
2013	5	20.4	10.8	15.6	18.6	16.2	9.6	3.09839	50.1939	0.076774	3.85358	115.608	18.6	-97.0075	-197.165	0.3	-59.1494
2013	6	24.8	14.2	19.5	1	17.1	10.6	3.25576	55.6736	0.085744	4.77367	143.21	1	-142.21	-339.375	0.2	-67.875
2013	7	30.6	19.1	24.8	0.8	16.7	11.5	3.39116	56.6325	0.097934	5.54624	166.387	0.8	-165.587	-504.962	0.1	-50.4962
2013	8	30.7	18.9	24.8	18.8	15	11.8	3.43511	51.5267	0.097934	5.04622	151.386	18.8	-132.586	-637.549	0.05	-31.8774	-236.219
2014	2	16.2	5.2	10.8	10	8.3	11	3.31662	27.528	0.065734	1.80952	54.2857	10	-44.2857	-44.2857	0.05	-2.21429
2014	3	17	6	11.5	15.6	11.1	11	3.31662	36.8145	0.067344	2.47924	74.3771	15.6	-58.7771	-103.063	0.1	-10.3063
2014	4	21.2	9.3	15.3	13.3	14.2	11.9	3.44964	48.9849	0.076084	3.72696	111.809	13.3	-98.5089	-201.572	0.2	-40.3144
2014	5	22.5	10.9	16.7	17.4	16.2	11.6	3.40588	55.1752	0.079304	4.37561	131.268	17.4	-113.868	-315.44	0.3	-94.6321
2014	6	28.1	15.8	22	9	17.1	12.3	3.50714	59.972	0.091494	5.48708	164.612	9	-155.612	-471.053	0.2	-94.2105
2014	7	29.2	17.9	23.6	0.2	16.7	11.3	3.36155	56.1378	0.095174	5.34286	160.286	0.2	-160.086	-631.139	0.1	-63.1139
2014	8	29.7	19.7	24.7	1.6	15	10	3.16228	47.4342	0.097704	4.63451	139.035	1.6	-137.435	-768.574	0.05	-38.4287	-343.22
2015	2	13.8	3.8	8.8	48	8.3	10	3.16228	26.2469	0.061134	1.60458	48.1373	48	-0.137348	-0.137348	0.05	-0.0068674
2015	3	16.6	5.4	11.1	61.1	11.1	11.2	3.34664	37.1477	0.066424	2.4675	74.025	61.1	-12.925	-13.0623	0.1	-1.30623
2015	4	20.1	8.3	14.2	1.6	14.2	11.8	3.43511	48.7786	0.073554	3.58786	107.636	1.6	-106.036	-119.098	0.2	-23.8196
2015	5	24.6	10.9	17.8	2.6	16.2	13.7	3.70135	59.9619	0.081834	4.90692	147.208	2.6	-144.608	-263.706	0.3	-79.1117
2015	6	28.8	15.5	22.2	7.6	17.1	13.3	3.64692	62.3623	0.091954	5.73446	172.034	7.6	-164.434	-428.14	0.2	-85.6279
2015	7	32.5	20.6	26.6	1	16.7	11.9	3.44964	57.6089	0.102074	5.88038	176.411	1	-175.411	-603.551	0.1	-60.3551
2015	8	30.7	20.7	25.7	38.4	15	10	3.16228	47.4342	0.100004	4.74361	142.308	38.4	-103.908	-707.459	0.05	-35.373	-285.6
2016	2	16.7	5.9	11.3	38.2	8.3	10.8	3.28634	27.2766	0.066884	1.82437	54.731	38.2	-16.531	-16.531	0.05	-0.826551
2016	3	17	5.7	11.4	27.6	11.1	11.3	3.36155	37.3132	0.067114	2.50424	75.1271	27.6	-47.5271	-64.0581	0.1	-6.40581
2016	4	19.2	9.5	14.4	51.6	14.2	9.7	3.11448	44.2256	0.074014	3.27332	98.1995	51.6	-46.5995	-110.658	0.2	-22.1315
2016	5	22.1	12	17.1	53.4	16.2	10.1	3.17805	51.4844	0.080224	4.13028	123.909	53.4	-70.5085	-181.166	0.3	-54.3498
2016	6	27.3	15.3	21.3	1.4	17.1	12	3.4641	59.2361	0.089884	5.32438	159.731	1.4	-158.331	-339.498	0.2	-67.8995
2016	7	30.6	18.4	24.5	0	16.7	12.2	3.49285	58.3306	0.097244	5.6723	170.169	0	-170.169	-509.667	0.1	-50.9667
2016	8	30	18.1	24.1	0	15	11.9	3.44964	51.7446	0.096324	4.98424	149.527	0	-149.527	-659.194	0.05	-32.9597	-235.54
2017	2	16.7	6.6	11.7	35	8.3	10.1	3.17805	26.3778	0.067804	1.78852	53.6556	35	-18.6556	-18.6556	0.05	-0.932782
2017	3	18.5	5.9	12.2	45.4	11.1	12.6	3.54965	39.4011	0.068954	2.71686	81.5059	45.4	-36.1059	-54.7615	0.1	-5.47615
2017	4	20	6.5	13.2	10.4	14.2	13.5	3.67423	52.1741	0.071254	3.71762	111.528	10.4	-101.128	-155.89	0.2	-31.178
2017	5	24.5	12.2	18.4	3.4	16.2	12.3	3.50714	56.8156	0.083214	4.72785	141.836	3.4	-138.436	-294.326	0.3	-88.2977
2017	6	29.6	17	23.3	39.6	17.1	12.6	3.54965	60.699	0.094484	5.73508	172.052	39.6	-132.452	-426.778	0.2	-85.3556
2017	7	31.4	19.7	25.6	0.2	16.7	11.7	3.42053	57.1228	0.099774	5.69937	170.981	0.2	-170.781	-597.559	0.1	-59.7559
2017	8	32.3	20.9	26.6	7.4	15	11.4	3.37639	50.6458	0.102074	5.16962	155.089	7.4	-147.689	-745.248	0.05	-37.2624	-308.259

## Sheet: INCA
Year	Month	Tmax	Tmin	Tm	PP	Rº	Tmax-Tmin	(Tmax-Tmin)0.5	(Tmax-Tmin)0.5 *Rº	0.0023*(Tmed+17.78)	Eto	Eto mensual	PP	Eto-PP	∑Eto-PP	Weight coeficient	CWDi	∑ CWDi
1985	2	17.5	9.1	13.3	12.3	8.3	8.4	2.89828	24.0557	0.071484	1.7196	51.5879	12.3	-39.2879	-39.2879	0.05	-1.96439
1985	3	15	7.7	11.4	43.8	11.1	7.3	2.70185	29.9905	0.067114	2.01279	60.3836	43.8	-16.5836	-55.8715	0.1	-5.58715
1985	4	22.3	12.3	17.3	10	14.2	10	3.16228	44.9043	0.080684	3.62306	108.692	10	-98.6919	-154.563	0.2	-30.9127
1985	5	22	12.8	17.4	68.2	16.2	9.2	3.03315	49.137	0.080914	3.97587	119.276	68.2	-51.0762	-205.64	0.3	-61.6919
1985	6	30.6	19	24.8	-0.3	17.1	11.6	3.40588	58.2405	0.097934	5.70373	171.112	-0.3	-171.412	-377.051	0.2	-75.4103
1985	7	35.1	23.5	29.3	-0.3	16.7	11.6	3.40588	56.8782	0.108284	6.15899	184.77	-0.3	-185.07	-562.121	0.1	-56.2121
1985	8	32.8	22.9	27.8	-0.3	15	9.9	3.14643	47.1964	0.104834	4.94779	148.434	-0.3	-148.734	-710.855	0.05	-35.5427	-267.321
1986	2	13.4	6.6	10	65.1	8.3	6.8	2.60768	21.6438	0.063894	1.38291	41.4872	65.1	23.6128	23.6128	0.05	1.18064
1986	3	16.3	8.5	12.4	23.8	11.1	7.8	2.79285	31.0006	0.069414	2.15188	64.5563	23.8	-40.7563	-17.1435	0.1	-1.71435
1986	4	19	9.9	14.5	62.5	14.2	9.1	3.01662	42.836	0.074244	3.18032	95.4095	62.5	-32.9095	-50.053	0.2	-10.0106
1986	5	28.6	16.3	22.4	5.5	16.2	12.3	3.50714	56.8156	0.092414	5.25056	157.517	5.5	-152.017	-202.07	0.3	-60.6209
1986	6	30.4	18.5	24.4	7.2	17.1	11.9	3.44964	58.9888	0.097014	5.72274	171.682	7.2	-164.482	-366.552	0.2	-73.3104
1986	7	32.7	21.4	27.1	44	16.7	11.3	3.36155	56.1378	0.103224	5.79477	173.843	44	-129.843	-496.395	0.1	-49.6395
1986	8	32.5	21.3	26.9	15.9	15	11.2	3.34664	50.1996	0.102764	5.15871	154.761	15.9	-138.861	-635.256	0.05	-31.7628	-225.878
1987	2	13.3	6.8	10	91.3	8.3	6.5	2.54951	21.1609	0.063894	1.35206	40.5617	91.3	50.7383	50.7383	0.05	2.53692
1987	3	16.2	8.6	12.4	27.5	11.1	7.6	2.75681	30.6006	0.069414	2.12411	63.7233	27.5	-36.2233	14.515	0.1	1.4515
1987	4	22.6	12.3	17.4	8.9	14.2	10.3	3.20936	45.5729	0.080914	3.68749	110.625	8.9	-101.725	-87.2096	0.2	-17.4419
1987	5	24.7	13.1	18.9	30.2	16.2	11.6	3.40588	55.1752	0.084364	4.6548	139.644	30.2	-109.444	-196.654	0.3	-58.9961
1987	6	28.9	18.7	23.8	0.6	17.1	10.2	3.19374	54.613	0.095634	5.22286	156.686	0.6	-156.086	-352.74	0.2	-70.5479
1987	7	32.8	22.5	27.6	8.1	16.7	10.3	3.20936	53.5963	0.104374	5.59406	167.822	8.1	-159.722	-512.461	0.1	-51.2461
1987	8	34.2	24.7	29.4	-0.3	15	9.5	3.08221	46.2331	0.108514	5.01694	150.508	-0.3	-150.808	-663.27	0.05	-33.1635	-227.407
1988	2	14.9	7.5	11.2	9.4	8.3	7.4	2.72029	22.5784	0.066654	1.50494	45.1483	9.4	-35.7483	-35.7483	0.05	-1.78742
1988	3	17.8	9.6	13.7	28.1	11.1	8.2	2.86356	31.7856	0.072404	2.3014	69.0421	28.1	-40.9421	-76.6904	0.1	-7.66904
1988	4	19.9	12.1	16	75.5	14.2	7.8	2.79285	39.6584	0.077694	3.08122	92.4367	75.5	-16.9367	-93.627	0.2	-18.7254
1988	5	24.5	15	19.8	80.7	16.2	9.5	3.08221	49.9318	0.086434	4.3158	129.474	80.7	-48.774	-142.401	0.3	-42.7203
1988	6	27.7	18.3	23	76.3	17.1	9.4	3.06594	52.4276	0.093794	4.91739	147.522	76.3	-71.2218	-213.623	0.2	-42.7246
1988	7	33.5	22.4	28	0.9	16.7	11.1	3.33167	55.6388	0.105294	5.85843	175.753	0.9	-174.853	-388.476	0.1	-38.8476
1988	8	30.3	23.2	26.8	3.5	15	7.1	2.66458	39.9687	0.102534	4.09815	122.945	3.5	-119.445	-507.921	0.05	-25.396	-177.87
1989	2	16.6	4.1	10.4	11.5	8.3	12.5	3.53553	29.3449	0.064814	1.90196	57.0589	11.5	-45.5589	-45.5589	0.05	-2.27794
1989	3	19.7	7.1	13.4	14.5	11.1	12.6	3.54965	39.4011	0.071714	2.82561	84.7683	14.5	-70.2683	-115.827	0.1	-11.5827
1989	4	19.9	10.7	15.3	67.9	14.2	9.2	3.03315	43.0707	0.076084	3.27699	98.3098	67.9	-30.4098	-146.237	0.2	-29.2474
1989	5	25.5	15.5	20.5	82	16.2	10	3.16228	51.2289	0.088044	4.5104	135.312	82	-53.3119	-199.549	0.3	-59.8647
1989	6	28.3	19.3	23.8	28.5	17.1	9	3	51.3	0.095634	4.90602	147.181	28.5	-118.681	-318.23	0.2	-63.6459
1989	7	32.3	22.8	27.4	18.1	16.7	9.5	3.08221	51.4729	0.103914	5.34875	160.463	18.1	-142.363	-460.592	0.1	-46.0592
1989	8	34.2	22.4	28.3	74	15	11.8	3.43511	51.5267	0.105984	5.461	163.83	74	-89.8301	-550.422	0.05	-27.5211	-240.199
1990	2	17.9	10.8	14.3	4.8	8.3	7.1	2.66458	22.116	0.073784	1.63181	48.9543	4.8	-44.1543	-44.1543	0.05	-2.20771
1990	3	17.5	10	13.7	50.6	11.1	7.5	2.73861	30.3986	0.072404	2.20098	66.0294	50.6	-15.4294	-59.5837	0.1	-5.95837
1990	4	18.4	10.2	14.3	78.2	14.2	8.2	2.86356	40.6626	0.073784	3.00025	90.0075	78.2	-11.8075	-71.3912	0.2	-14.2782
1990	5	24.8	15.4	20.1	20.9	16.2	9.4	3.06594	49.6683	0.087124	4.3273	129.819	20.9	-108.919	-180.31	0.3	-54.093
1990	6	29.1	19.2	24.1	3.5	17.1	9.9	3.14643	53.8039	0.096324	5.18261	155.478	3.5	-151.978	-332.288	0.2	-66.4577
1990	7	32.2	21.5	26.8	0.8	16.7	10.7	3.27109	54.6271	0.102534	5.60114	168.034	0.8	-167.234	-499.522	0.1	-49.9522
1990	8	31.9	22.5	27.2	22.6	15	9.4	3.06594	45.9891	0.103454	4.75776	142.733	22.6	-120.133	-619.655	0.05	-30.9828	-223.93
1991	2	13.2	6.8	10	104.5	8.3	6.4	2.52982	20.9975	0.063894	1.34162	40.2485	104.5	64.2515	64.2515	0.05	3.21258
1991	3	17.5	10.1	13.8	38	11.1	7.4	2.72029	30.1953	0.072634	2.1932	65.7961	38	-27.7961	36.4554	0.1	3.64554
1991	4	17.8	9.4	13.6	63.4	14.2	8.4	2.89828	41.1555	0.072174	2.97036	89.1107	63.4	-25.7107	10.7447	0.2	2.14894
1991	5	20.9	11.9	16.4	84.4	16.2	9	3	48.6	0.078614	3.82064	114.619	84.4	-30.2192	-19.4745	0.3	-5.84235
1991	6	27.7	17.7	22.7	41.5	17.1	10	3.16228	54.0749	0.093104	5.03459	151.038	41.5	-109.538	-129.012	0.2	-25.8025
1991	7	32.3	21.9	27.1	-0.3	16.7	10.4	3.2249	53.8559	0.103224	5.55922	166.777	-0.3	-167.077	-296.089	0.1	-29.6089
1991	8	33.7	21.1	27.4	34.9	15	12.6	3.54965	53.2447	0.103914	5.53287	165.986	34.9	-131.086	-427.175	0.05	-21.3588	-73.6054
1992	2	13.8	7.4	10.6	7.5	8.3	8.4	2.89828	24.0557	0.065274	1.95197	58.5592	12.3	-46.2592	-46.2592	0.05	-2.31296
1992	3	16.4	8.8	12.6	53.1	11.1	7.3	2.70185	29.9905	0.069874	2.26111	67.8332	43.8	-24.0332	-70.2925	0.1	-7.02925
1992	4	20.1	11.4	15.7	48.8	14.2	10	3.16228	44.9043	0.077004	4.13946	124.184	10	-114.184	-184.476	0.2	-36.8953
1992	5	25.2	15.5	20.3	58.5	16.2	9.2	3.03315	49.137	0.087584	4.49574	134.872	68.2	-66.6723	-251.149	0.3	-75.3446
1992	6	25.8	16.7	21.3	78.6	17.1	11.6	3.40588	58.2405	0.089884	6.48065	194.42	-0.3	-194.72	-445.868	0.2	-89.1736
1992	7	31.4	21	26.2	11.6	16.7	11.6	3.40588	56.8782	0.101154	6.91775	207.532	-0.3	-207.832	-653.701	0.1	-65.3701
1992	8	34.3	21.9	28.1	5.6	15	9.9	3.14643	47.1964	0.105524	5.49055	164.716	-0.3	-165.016	-818.717	0.05	-40.9359	-317.062
1993	2	12.5	7.6	10.1	56.1	8.3	4.9	2.21359	18.3728	0.064124	1.17814	35.3442	56.1	20.7558	20.7558	0.05	1.03779
1993	3	16.3	9	12.6	10.2	11.1	7.3	2.70185	29.9905	0.069874	2.09556	62.8668	10.2	-52.6668	-31.911	0.1	-3.1911
1993	4	19.1	12	15.6	54.8	14.2	7.1	2.66458	37.8371	0.076774	2.9049	87.1471	54.8	-32.3471	-64.2581	0.2	-12.8516
1993	5	25	15.5	20.3	88.9	16.2	9.5	3.08221	49.9318	0.087584	4.37322	131.197	88.9	-42.2967	-106.555	0.3	-31.9664
1993	6	28.8	19.4	24.1	0.5	17.1	9.4	3.06594	52.4276	0.096324	5.05004	151.501	0.5	-151.001	-257.556	0.2	-51.5112
1993	7	30	21.3	25.7	0.5	16.7	8.7	2.94958	49.2579	0.100004	4.92599	147.78	0.5	-147.28	-404.836	0.1	-40.4836
1993	8	32.6	20.8	26.7	7.8	15	11.8	3.43511	51.5267	0.102304	5.27139	158.142	7.8	-150.342	-555.177	0.05	-27.7589	-166.725
1994	2	14.8	8.3	11.6	25.9	8.3	6.5	2.54951	21.1609	0.067574	1.42993	42.8979	25.9	-16.9979	-16.9979	0.05	-0.849893
1994	3	19.3	10.7	15	9.1	11.1	8.6	2.93258	32.5516	0.075394	2.45419	73.6258	9.1	-64.5258	-81.5237	0.1	-8.15237
1994	4	19	11.2	15.1	28.1	14.2	7.8	2.79285	39.6584	0.075624	2.99913	89.9739	28.1	-61.8739	-143.398	0.2	-28.6795
1994	5	26.2	16.1	21.1	2.2	16.2	10.1	3.17805	51.4844	0.089424	4.60394	138.118	2.2	-135.918	-279.316	0.3	-83.7948
1994	6	29.5	19.2	24.3	4.8	17.1	10.3	3.20936	54.8801	0.096784	5.31151	159.345	4.8	-154.545	-433.861	0.2	-86.7722
1994	7	34.7	24.3	29.5	0.9	16.7	10.4	3.2249	53.8559	0.108744	5.8565	175.695	0.9	-174.795	-608.656	0.1	-60.8656
1994	8	34.4	24	29.2	10.5	15	10.4	3.2249	48.3735	0.108054	5.22696	156.809	10.5	-146.309	-754.965	0.05	-37.7483	-306.863
1995	2	18.8	9	13.9	12.6	8.3	9.8	3.1305	25.9831	0.072864	1.89323	56.797	12.6	-44.197	-44.197	0.05	-2.20985
1995	3	17.3	7.6	12.4	16.5	11.1	9.7	3.11448	34.5708	0.069414	2.39969	71.9908	16.5	-55.4908	-99.6878	0.1	-9.96878
1995	4	21.7	9.1	15.4	5.9	14.2	12.6	3.54965	50.405	0.076314	3.84661	115.398	5.9	-109.498	-209.186	0.2	-41.8372
1995	5	24.2	16	20.1	3.4	16.2	8.2	2.86356	46.3897	0.087124	4.04166	121.25	3.4	-117.85	-327.036	0.3	-98.1108
1995	6	27	18.8	22.9	15.1	17.1	8.2	2.86356	48.9669	0.093564	4.58154	137.446	15.1	-122.346	-449.382	0.2	-89.8764
1995	7	33	23.8	28.4	24.4	16.7	9.2	3.03315	50.6536	0.106214	5.38012	161.404	24.4	-137.004	-586.386	0.1	-58.6386
1995	8	30.7	23.5	27.1	48.2	15	7.2	2.68328	40.2492	0.103224	4.15469	124.641	48.2	-76.4406	-662.826	0.05	-33.1413	-333.783
1996	2	12.2	7.7	10	41.2	8.3	4.5	2.12132	17.607	0.063894	1.12498	33.7494	41.2	7.45063	7.45063	0.05	0.372531
1996	3	15.8	9.6	12.7	44.5	11.1	6.2	2.48998	27.6388	0.070104	1.93759	58.1277	44.5	-13.6277	-6.17704	0.1	-0.617704
1996	4	19.9	12.7	16.4	59.2	14.2	7.2	2.68328	38.1026	0.078614	2.9954	89.8619	59.2	-30.6619	-36.839	0.2	-7.36779
1996	5	23.9	15.1	19.5	30.9	16.2	8.8	2.96648	48.057	0.085744	4.1206	123.618	30.9	-92.7179	-129.557	0.3	-38.8671
1996	6	28.7	19.3	24	43.2	17.1	9.4	3.06594	52.4276	0.096094	5.03798	151.139	43.2	-107.939	-237.496	0.2	-47.4992
1996	7	30.6	18.7	24.7	0.3	16.7	11.9	3.44964	57.6089	0.097704	5.62862	168.859	0.3	-168.559	-406.055	0.1	-40.6055
1996	8	30.2	19.6	24.9	34.4	15	10.6	3.25576	48.8365	0.098164	4.79398	143.819	34.4	-109.419	-515.474	0.05	-25.7737	-160.358
1997	2	16.8	7.7	12.3	6.9	8.3	9.1	3.01662	25.038	0.069184	1.73223	51.9668	6.9	-45.0668	-45.0668	0.05	-2.25334
1997	3	19.1	7.8	13.5	18.1	11.1	11.3	3.36155	37.3132	0.071944	2.68446	80.5338	18.1	-62.4338	-107.501	0.1	-10.7501
1997	4	20.1	10	15.1	47.8	14.2	10.1	3.17805	45.1283	0.075624	3.41278	102.383	47.8	-54.5835	-162.084	0.2	-32.4168
1997	5	24.6	13.7	19.2	29.7	16.2	10.9	3.30151	53.4845	0.085054	4.54907	136.472	29.7	-106.772	-268.856	0.3	-80.6569
1997	6	27.9	17.2	22.6	30.5	17.1	10.7	3.27109	55.9356	0.092874	5.19496	155.849	30.5	-125.349	-394.205	0.2	-78.841
1997	7	29	18.4	23.7	2.8	16.7	10.6	3.25576	54.3713	0.095404	5.18724	155.617	2.8	-152.817	-547.022	0.1	-54.7022
1997	8	30.7	20.1	25.4	79.1	15	10.6	3.25576	48.8365	0.099314	4.85014	145.504	79.1	-66.4043	-613.426	0.05	-30.6713	-290.292
1998	2	15.8	7.7	11.7	36.1	8.3	8.1	2.84605	23.6222	0.067804	1.60168	48.0504	36.1	-11.9504	-11.9504	0.05	-0.597521
1998	3	18.1	8.1	13.1	17.1	11.1	10	3.16228	35.1013	0.071024	2.49303	74.791	17.1	-57.691	-69.6414	0.1	-6.96414
1998	4	19.3	9.8	14.6	32.9	14.2	9.5	3.08221	43.7673	0.074474	3.25953	97.7859	32.9	-64.8859	-134.527	0.2	-26.9055
1998	5	22.8	12.8	17.8	41.1	16.2	10	3.16228	51.2289	0.081834	4.19227	125.768	41.1	-84.668	-219.195	0.3	-65.7586
1998	6	28.7	16.9	22.8	7.1	17.1	11.8	3.43511	58.7404	0.093334	5.48248	164.474	7.1	-157.374	-376.57	0.2	-75.3139
1998	7	31.8	19.3	25.6	-0.3	16.7	12.5	3.53553	59.0434	0.099774	5.891	176.73	-0.3	-177.03	-553.6	0.1	-55.36
1998	8	31.8	20.2	26	5.9	15	11.6	3.40588	51.0882	0.100694	5.14427	154.328	5.9	-148.428	-702.028	0.05	-35.1014	-266.001
1999	2	13.5	4.7	9.1	29.1	8.3	8.8	2.96648	24.6218	0.061824	1.52222	45.6665	29.1	-16.5665	-16.5665	0.05	-0.828325
1999	3	17.5	8	12.8	16.1	11.1	9.5	3.08221	34.2125	0.070334	2.4063	72.1891	16.1	-56.0891	-72.6556	0.1	-7.26556
1999	4	21.3	10.1	15.7	11.7	14.2	11.2	3.34664	47.5223	0.077004	3.65941	109.782	11.7	-98.0822	-170.738	0.2	-34.1476
1999	5	26.9	14.7	20.8	8.4	16.2	12.2	3.49285	56.5842	0.088734	5.02094	150.628	8.4	-142.228	-312.966	0.3	-93.8898
1999	6	28.4	17.3	22.9	2.6	17.1	11.1	3.33167	56.9715	0.093564	5.33048	159.914	2.6	-157.314	-470.28	0.2	-94.0561
1999	7	31.2	20	25.6	12.5	16.7	11.2	3.34664	55.8889	0.099774	5.57626	167.288	12.5	-154.788	-625.068	0.1	-62.5068
1999	8	33	21.7	27.4	-0.3	15	11.3	3.36155	50.4232	0.103914	5.23968	157.19	-0.3	-157.49	-782.558	0.05	-39.1279	-331.822
2000	2	17	7.8	12.5	3.5	8.3	9.2	3.03315	25.1751	0.069644	1.7533	52.5989	3.5	-49.0989	-49.0989	0.05	-2.45495
2000	3	18.6	8.6	13.6	15.1	11.1	10	3.16228	35.1013	0.072174	2.5334	76.002	15.1	-60.902	-110.001	0.1	-11.0001
2000	4	21.2	11	16.1	12.7	14.2	10.2	3.19374	45.3512	0.077924	3.53394	106.018	12.7	-93.3183	-203.319	0.2	-40.6639
2000	5	26.2	14.9	20.6	2	16.2	11.3	3.36155	54.4571	0.088274	4.80714	144.214	2	-142.214	-345.534	0.3	-103.66
2000	6	28	17.6	22.8	16.6	17.1	10.4	3.2249	55.1458	0.093334	5.14698	154.409	16.6	-137.809	-483.343	0.2	-96.6686
2000	7	31.1	19.7	25.4	1.4	16.7	11.4	3.37639	56.3857	0.099314	5.59989	167.997	1.4	-166.597	-649.94	0.1	-64.994
2000	8	32.6	21.2	26.9	5.9	15	11.4	3.37639	50.6458	0.102764	5.20457	156.137	5.9	-150.237	-800.177	0.05	-40.0088	-359.45
2001	2	14.5	7.1	10.8	78.9	8.3	7.4	2.72029	22.5784	0.065734	1.48417	44.5251	78.9	34.3749	34.3749	0.05	1.71874
2001	3	21.1	11.4	16.2	2.5	11.1	9.7	3.11448	34.5708	0.078154	2.70184	81.0553	2.5	-78.5553	-44.1804	0.1	-4.41804
2001	4	20.4	10.5	15.4	12.9	14.2	9.9	3.14643	44.6793	0.076314	3.40965	102.29	12.9	-89.3896	-133.57	0.2	-26.714
2001	5	23.7	13.6	18.7	24.3	16.2	10.1	3.17805	51.4844	0.083904	4.31975	129.592	24.3	-105.292	-238.862	0.3	-71.6587
2001	6	29.9	18.1	24	0.7	17.1	11.8	3.43511	58.7404	0.096094	5.6446	169.338	0.7	-168.638	-407.501	0.2	-81.5001
2001	7	31.4	20.1	25.7	23	16.7	11.3	3.36155	56.1378	0.100004	5.61401	168.42	23	-145.42	-552.921	0.1	-55.2921
2001	8	32.9	21.5	27.2	15.8	15	11.4	3.37639	50.6458	0.103454	5.23951	157.185	15.8	-141.385	-694.306	0.05	-34.7153	-272.58
2002	2	16.1	7.5	11.8	2.9	8.3	8.6	2.93258	24.3404	0.068034	1.65597	49.6792	2.9	-46.7792	-46.7792	0.05	-2.33896
2002	3	17.6	8.9	13.3	98.4	11.1	8.7	2.94958	32.7403	0.071484	2.34041	70.2122	98.4	28.1878	-18.5914	0.1	-1.85914
2002	4	19.7	10.3	15.1	110.7	14.2	9.4	3.06594	43.5364	0.075624	3.29239	98.7718	110.7	11.9282	-6.66326	0.2	-1.33265
2002	5	22.3	12.4	17.4	123.2	16.2	9.9	3.14643	50.9721	0.080914	4.12436	123.731	123.2	-0.530719	-7.19398	0.3	-2.1582
2002	6	29.5	18	23.8	17.7	17.1	11.5	3.39116	57.9889	0.095634	5.54571	166.371	17.7	-148.671	-155.865	0.2	-31.1731
2002	7	29.9	18.8	24.4	83.8	16.7	11.1	3.33167	55.6388	0.097014	5.39775	161.932	83.8	-78.1324	-233.998	0.1	-23.3998
2002	8	28.4	18.4	23.4	137.1	15	10	3.16228	47.4342	0.094714	4.49268	134.78	137.1	2.31962	-231.678	0.05	-11.5839	-73.8457
2003	2	12.7	5.3	9	152.3	8.3	7.4	2.72029	22.5784	0.061594	1.3907	41.7209	152.3	110.579	110.579	0.05	5.52896
2003	3	17.8	7.9	12.9	15.8	11.1	9.9	3.14643	34.9253	0.070564	2.46447	73.9341	15.8	-58.1341	52.445	0.1	5.2445
2003	4	20	10.2	15.1	16.1	14.2	9.8	3.1305	44.453	0.075624	3.36172	100.851	16.1	-84.7515	-32.3065	0.2	-6.4613
2003	5	24.2	13.4	18.8	26.3	16.2	10.8	3.28634	53.2386	0.084134	4.47918	134.375	26.3	-108.075	-140.382	0.3	-42.1146
2003	6	33.5	19.9	26.7	2.7	17.1	13.6	3.68782	63.0617	0.102304	6.45146	193.544	2.7	-190.844	-331.226	0.2	-66.2452
2003	7	33.9	21.4	27.7	26.5	16.7	12.5	3.53553	59.0434	0.104604	6.17618	185.285	26.5	-158.785	-490.011	0.1	-49.0011
2003	8	35.9	22.4	29.2	1.5	15	13.5	3.67423	55.1135	0.108054	5.95524	178.657	1.5	-177.157	-667.168	0.05	-33.3584	-186.407
2004	2	14.4	6.7	10.6	98.2	8.3	7.7	2.77489	23.0316	0.065274	1.50336	45.1009	98.2	53.0991	53.0991	0.05	2.65496
2004	3	15.8	8.4	12.1	49	11.1	7.4	2.72029	30.1953	0.068724	2.07514	62.2542	49	-13.2542	39.8449	0.1	3.98449
2004	4	20	9.9	14.9	37.1	14.2	10.1	3.17805	45.1283	0.075164	3.39202	101.761	37.1	-64.6607	-24.8158	0.2	-4.96315
2004	5	22.2	13.1	17.7	45.2	16.2	9.1	3.01662	48.8693	0.081604	3.98793	119.638	45.2	-74.4378	-99.2536	0.3	-29.7761
2004	6	30.3	18.1	24.2	9.9	17.1	12.2	3.49285	59.7277	0.096554	5.76695	173.009	9.9	-163.109	-262.362	0.2	-52.4724
2004	7	32	20.6	26.3	19.7	16.7	11.4	3.37639	56.3857	0.101384	5.71661	171.498	19.7	-151.798	-414.16	0.1	-41.416
2004	8	34.1	22.4	28.3	50.6	15	11.7	3.42053	51.3079	0.105984	5.43782	163.134	50.6	-112.534	-526.695	0.05	-26.3347	-148.323
2005	2	11.8	3.9	7.9	99.4	8.3	7.9	2.81069	23.3288	0.059064	1.37789	41.3367	99.4	58.0633	58.0633	0.05	2.90317
2005	3	16.9	7	12	40	11.1	9.9	3.14643	34.9253	0.068494	2.39218	71.7653	40	-31.7653	26.298	0.1	2.6298
2005	4	21.1	10.6	15.9	17.9	14.2	10.5	3.24037	46.0133	0.077464	3.56437	106.931	17.9	-89.0311	-62.7331	0.2	-12.5466
2005	5	26.5	14.9	20.7	9	16.2	11.6	3.40588	55.1752	0.088504	4.88323	146.497	9	-137.497	-200.23	0.3	-60.069
2005	6	31.3	19.6	25.5	0	17.1	11.7	3.42053	58.491	0.099544	5.82243	174.673	0	-174.673	-374.903	0.2	-74.9806
2005	7	33.1	21.3	27.2	0	16.7	11.8	3.43511	57.3664	0.103454	5.93478	178.043	0	-178.043	-552.946	0.1	-55.2946
2005	8	31.1	19.9	25.5	34.4	15	11.2	3.34664	50.1996	0.099544	4.99707	149.912	34.4	-115.512	-668.458	0.05	-33.4229	-230.781
2006	2	13.9	5.6	9.8	85.5	8.3	8.3	2.88097	23.9121	0.063434	1.51684	45.5051	85.5	39.9949	39.9949	0.05	1.99974
2006	3	19.3	9	14.2	29.9	11.1	10.3	3.20936	35.6239	0.073554	2.62028	78.6084	29.9	-48.7084	-8.71358	0.1	-0.871358
2006	4	22.3	12	17.2	17.2	14.2	10.3	3.20936	45.5729	0.080454	3.66652	109.996	17.2	-92.7957	-101.509	0.2	-20.3019
2006	5	26.4	15.4	20.9	24.1	16.2	11	3.31662	53.7293	0.088964	4.77998	143.399	24.1	-119.299	-220.809	0.3	-66.2426
2006	6	30.4	18.6	24.5	2.3	17.1	11.8	3.43511	58.7404	0.097244	5.71215	171.365	2.3	-169.065	-389.873	0.2	-77.9746
2006	7	35.7	22.5	29.2	0	16.7	13.2	3.63318	60.6741	0.108054	6.55608	196.682	0	-196.682	-586.556	0.1	-58.6556
2006	8	30	20.3	25.2	42.7	15	9.7	3.11448	46.7172	0.098854	4.61819	138.546	42.7	-95.8456	-682.401	0.05	-34.1201	-256.166
2007	2	17.6	8.5	13.1	32.9	8.3	9.1	3.01662	25.038	0.071024	1.7783	53.3489	32.9	-20.4489	-20.4489	0.05	-1.02244
2007	3	17.5	8.5	13	115.4	11.1	9	3	33.3	0.070794	2.35744	70.7232	115.4	44.6768	24.2279	0.1	2.42279
2007	4	20.3	11.9	16.1	110.8	14.2	8.4	2.89828	41.1555	0.077924	3.207	96.2101	110.8	14.5899	38.8179	0.2	7.76357
2007	5	26.9	15.3	21.1	17.1	16.2	11.6	3.40588	55.1752	0.089424	4.93399	148.02	17.1	-130.92	-92.1018	0.3	-27.6305
2007	6	30.2	19	24.7	5.9	17.1	11.2	3.34664	57.2275	0.097704	5.59136	167.741	5.9	-161.841	-253.943	0.2	-50.7885
2007	7	32.1	20.8	26.4	0	16.7	11.3	3.36155	56.1378	0.101614	5.70439	171.132	0	-171.132	-425.074	0.1	-42.5074
2007	8	31.6	20.8	26.3	63.2	15	10.8	3.28634	49.295	0.101384	4.99773	149.932	63.2	-86.7318	-511.806	0.05	-25.5903	-137.353
2008	2	16.6	6.7	11.7	9.1	8.3	9.9	3.14643	26.1153	0.067804	1.77072	53.1217	9.1	-44.0217	-44.0217	0.05	-2.20109
2008	3	18.7	8.9	13.8	43.2	11.1	9.8	3.1305	34.7485	0.072634	2.52392	75.7177	43.2	-32.5177	-76.5394	0.1	-7.65394
2008	4	21.9	11.4	16.6	10.8	14.2	10.5	3.24037	46.0133	0.079074	3.63845	109.154	10.8	-98.3536	-174.893	0.2	-34.9786
2008	5	23.9	14.5	19.2	152.9	16.2	9.4	3.06594	49.6683	0.085054	4.22448	126.735	152.9	26.1655	-148.728	0.3	-44.6183
2008	6	28.3	17.6	23	28.9	17.1	10.7	3.27109	55.9356	0.093794	5.24642	157.393	28.9	-128.493	-277.22	0.2	-55.444
2008	7	33.3	21	27.2	0	16.7	12.3	3.50714	58.5692	0.103454	6.05921	181.776	0	-181.776	-458.997	0.1	-45.8997
2008	8	32.8	20.5	26.7	0	15	12.3	3.50714	52.607	0.102304	5.38191	161.457	0	-161.457	-620.454	0.05	-31.0227	-221.818
2009	2	15.3	5.8	10.6	30.8	8.3	9.5	3.08221	25.5823	0.065274	1.66986	50.0958	30.8	-19.2958	-19.2958	0.05	-0.96479
2009	3	18.4	6.6	12.5	40.9	11.1	11.8	3.43511	38.1298	0.069644	2.65551	79.6653	40.9	-38.7653	-58.0611	0.1	-5.80611
2009	4	19.6	9.3	14.5	107.8	14.2	10.3	3.20936	45.5729	0.074244	3.38352	101.505	107.8	6.2945	-51.7666	0.2	-10.3533
2009	5	27.9	14.2	21.1	28.1	16.2	13.7	3.70135	59.9619	0.089424	5.36203	160.861	28.1	-132.761	-184.528	0.3	-55.3583
2009	6	31.4	17.9	24.7	2.2	17.1	13.5	3.67423	62.8294	0.097704	6.13868	184.161	2.2	-181.961	-366.488	0.2	-73.2976
2009	7	34.3	20.5	27.4	0	16.7	13.8	3.71484	62.0377	0.103914	6.44659	193.398	0	-193.398	-559.886	0.1	-55.9886
2009	8	34	20.5	27.3	0	15	13.5	3.67423	55.1135	0.103684	5.71439	171.432	0	-171.432	-731.317	0.05	-36.5659	-238.335
2010	2	15.8	6.1	11	81.9	8.3	9.7	3.11448	25.8502	0.066194	1.71113	51.3339	81.9	30.5661	30.5661	0.05	1.52831
2010	3	17.1	6.7	11.9	77.3	11.1	10.4	3.2249	35.7964	0.068264	2.44361	73.3082	77.3	3.99179	34.5579	0.1	3.45579
2010	4	21.3	9.3	15.3	35.7	14.2	12	3.4641	49.1902	0.076084	3.74259	112.278	35.7	-76.5777	-42.0198	0.2	-8.40396
2010	5	23.9	11.8	17.9	134.2	16.2	12.1	3.47851	56.3518	0.082064	4.62445	138.734	134.2	-4.53359	-46.5534	0.3	-13.966
2010	6	28.6	15.9	22.3	13.3	17.1	12.7	3.56371	60.9394	0.092184	5.61764	168.529	13.3	-155.229	-201.782	0.2	-40.3565
2010	7	33.8	20.2	27	0	16.7	13.6	3.68782	61.5866	0.102994	6.34305	190.291	0	-190.291	-392.074	0.1	-39.2074
2010	8	32.2	19.5	25.9	17.6	15	12.7	3.56371	53.4556	0.100464	5.37036	161.111	17.6	-143.511	-535.585	0.05	-26.7792	-123.729
2011	2	16.5	5.8	11.2	53.4	8.3	10.7	3.27109	27.15	0.066654	1.80966	54.2897	53.4	-0.889701	-0.889701	0.05	-0.0444851
2011	3	17.3	7.2	12.2	49.8	11.1	10.1	3.17805	35.2764	0.068954	2.43245	72.9734	49.8	-23.1734	-24.0631	0.1	-2.40631
2011	4	23.1	10.8	17	11.4	14.2	12.3	3.50714	49.8013	0.079994	3.98381	119.514	11.4	-108.114	-132.177	0.2	-26.4355
2011	5	26.4	13.4	19.9	29.5	16.2	13	3.60555	58.4099	0.086664	5.06204	151.861	29.5	-122.361	-254.538	0.3	-76.3615
2011	6	28.5	15.9	22.2	20.6	17.1	12.6	3.54965	60.699	0.091954	5.58151	167.445	20.6	-146.845	-401.384	0.2	-80.2768
2011	7	31	19.2	25.1	16.7	16.7	11.8	3.43511	57.3664	0.098624	5.6577	169.731	16.7	-153.031	-554.415	0.1	-55.4415
2011	8	34.2	20	27.1	0	15	14.2	3.76829	56.5243	0.103224	5.83467	175.04	0	-175.04	-729.455	0.05	-36.4727	-277.439
2012	2	12.8	2.3	7.6	74.5	8.3	10.5	3.24037	26.8951	0.058374	1.56997	47.0992	74.5	27.4008	27.4008	0.05	1.37004
2012	3	19.8	6.8	13.3	23.4	11.1	13	3.60555	40.0216	0.071484	2.86091	85.8272	23.4	-62.4272	-35.0264	0.1	-3.50264
2012	4	21.1	9.9	15.5	39.9	14.2	11.2	3.34664	47.5223	0.076544	3.63755	109.126	39.9	-69.2264	-104.253	0.2	-20.8505
2012	5	26.6	13	19.8	19.6	16.2	13.6	3.68782	59.7426	0.086434	5.1638	154.914	19.6	-135.314	-239.567	0.3	-71.87
2012	6	32.7	18.4	25.5	0	17.1	14.3	3.78153	64.6642	0.099544	6.43694	193.108	0	-193.108	-432.675	0.2	-86.5349
2012	7	32.8	19.1	26	1.8	16.7	13.7	3.70135	61.8126	0.100694	6.22415	186.725	1.8	-184.925	-617.599	0.1	-61.7599
2012	8	35.6	21.2	28.4	7.4	15	14.4	3.79473	56.921	0.106214	6.04581	181.374	7.4	-173.974	-791.574	0.05	-39.5787	-282.727
2013	2	14.3	4.9	9.6	61.8	8.3	9.4	3.06594	25.4473	0.062974	1.60252	48.0756	61.8	13.7244	13.7244	0.05	0.686221
2013	3	19.1	8.7	13.9	44.9	11.1	10.4	3.2249	35.7964	0.072864	2.60827	78.2481	44.9	-33.3481	-19.6237	0.1	-1.96237
2013	4	21.8	9.4	15.6		14.2	12.4	3.52136	50.0034	0.076774	3.83896	115.169	0	-115.169	-134.792	0.2	-26.9585
2013	5	23.3	10.9	17.1	14.7	16.2	12.4	3.52136	57.0461	0.080224	4.57647	137.294	14.7	-122.594	-257.386	0.3	-77.2159
2013	6	29.8	15.2	22.6	21.2	17.1	14.6	3.82099	65.339	0.092874	6.0683	182.049	21.2	-160.849	-418.235	0.2	-83.6471
2013	7	35.4	19.5	27.5	0	16.7	15.9	3.98748	66.5909	0.104144	6.93505	208.051	0	-208.051	-626.287	0.1	-62.6287
2013	8	33.6	19.9	26.8	68.6	15	13.7	3.70135	55.5203	0.102534	5.69272	170.781	68.6	-102.181	-728.468	0.05	-36.4234	-288.15
2014	2	17.1	6.9	12		8.3	10.2	3.19374	26.5081	0.068494	1.81564	54.4693	0	-54.4693	-54.4693	0.05	-2.72347
2014	3	18.6	8.2	13.4	23.4	11.1	10.4	3.2249	35.7964	0.071714	2.5671	77.0131	23.4	-53.6131	-108.082	0.1	-10.8082
2014	4	23.9	10.9	17.4	18.8	14.2	13	3.60555	51.1988	0.080914	4.1427	124.281	18.8	-105.481	-213.564	0.2	-42.7127
2014	5	25.1	12.6	18.9	24.1	16.2	12.5	3.53553	57.2756	0.084364	4.832	144.96	24.1	-120.86	-334.424	0.3	-100.327
2014	6	31.6	17.3	24.5	11.8	17.1	14.3	3.78153	64.6642	0.097244	6.28821	188.646	11.8	-176.846	-511.27	0.2	-102.254
2014	7	31.7	19.3	25.6	1.7	16.7	12.4	3.52136	58.8068	0.099774	5.86739	176.022	1.7	-174.322	-685.591	0.1	-68.5591
2014	8	31.8	20.5	26.2	16.5	15	11.3	3.36155	50.4232	0.101154	5.10051	153.015	16.5	-136.515	-822.107	0.05	-41.1053	-368.49
2015	2	13.5	5.8	9.7	86.9	8.3	7.7	2.77489	23.0316	0.063204	1.45569	43.6706	86.9	43.2294	43.2294	0.05	2.16147
2015	3	17.7	7.4	12.6	54.7	11.1	10.3	3.20936	35.6239	0.069874	2.48919	74.6756	54.7	-19.9756	23.2538	0.1	2.32538
2015	4	21.5	9.5	15.5	4.5	14.2	12	3.4641	49.1902	0.076544	3.76522	112.957	4.5	-108.457	-85.2027	0.2	-17.0405
2015	5	27	14	20.5	8.1	16.2	13	3.60555	58.4099	0.088044	5.14264	154.279	8.1	-146.179	-231.382	0.3	-69.4146
2015	6	31.1	17	24.1	30	17.1	14.1	3.755	64.2104	0.096324	6.18501	185.55	30	-155.55	-386.932	0.2	-77.3864
2015	7	34.9	21.5	28.2	0	16.7	13.4	3.6606	61.132	0.105754	6.46496	193.949	0	-193.949	-580.881	0.1	-58.0881
2015	8	32.2	20.3	26.3	45	15	11.9	3.44964	51.7446	0.101384	5.24607	157.382	45	-112.382	-693.263	0.05	-34.6632	-252.106
2016	2	17.3	6.6	12	58.4	8.3	10.7	3.27109	27.15	0.068494	1.85961	55.7884	58.4	2.61162	2.61162	0.05	0.130581
2016	3	17.8	6.1	12	30	11.1	11.7	3.42053	37.9678	0.068494	2.60057	78.0171	30	-48.0171	-45.4055	0.1	-4.54055
2016	4	20.5	9.3	14.9	72.1	14.2	11.2	3.34664	47.5223	0.075164	3.57197	107.159	72.1	-35.059	-80.4644	0.2	-16.0929
2016	5	24.3	11.4	17.9	67.9	16.2	12.9	3.59166	58.1848	0.082064	4.77488	143.246	67.9	-75.3464	-155.811	0.3	-46.7433
2016	6	30.2	15.5	22.8	2.5	17.1	14.7	3.83406	65.5624	0.093334	6.1192	183.576	2.5	-181.076	-336.887	0.2	-67.3774
2016	7	32.8	18.7	25.8	0	16.7	14.1	3.755	62.7084	0.100234	6.28552	188.566	0	-188.566	-525.452	0.1	-52.5452
2016	8	31.9	18	24.9	0.5	15	13.9	3.72827	55.9241	0.098164	5.48973	164.692	0.5	-164.192	-689.644	0.05	-34.4822	-221.651
2017	2	17.2	7.8	12.5	28.9	8.3	9.4	3.06594	25.4473	0.069644	1.77225	53.1676	28.9	-24.2676	-24.2676	0.05	-1.21338
2017	3	20.5	8.6	14.5	36.7	11.1	11.9	3.44964	38.291	0.074244	2.84288	85.2863	36.7	-48.5863	-72.8539	0.1	-7.28539
2017	4	21.7	9.5	15.6	8.5	14.2	12.2	3.49285	49.5985	0.076774	3.80787	114.236	8.5	-105.736	-178.59	0.2	-35.718
2017	5	27.3	14	20.7	8.6	16.2	13.3	3.64692	59.08	0.088504	5.22882	156.865	8.6	-148.265	-326.855	0.3	-98.0564
2017	6	31.4	18.7	25.1	64.4	17.1	12.7	3.56371	60.9394	0.098624	6.01008	180.303	64.4	-115.903	-442.757	0.2	-88.5514
2017	7	33.3	20.3	26.8	0	16.7	13	3.60555	60.2127	0.102534	6.17385	185.215	0	-185.215	-627.973	0.1	-62.7973
2017	8	33.8	21.8	27.8	5.1	15	12	3.4641	51.9615	0.104834	5.44733	163.42	5.1	-158.32	-786.293	0.05	-39.3146	-332.937

## Sheet: SA POBLA (SA CANOVA)
Year	Month	Tmax	Tmin	Tm	PP	Rº	Tmax-Tmin	(Tmax-Tmin)0.5	(Tmax-Tmin)0.5 *Rº	0.0023*(Tmed+17.78)	Eto	Eto mensual	PP	Eto-PP	∑Eto-PP	Weight coeficient	CWDi	∑ CWDi
1985	2	18.3	6.7	12.6	8.7	8.3	11.6	3.40588	28.2688	0.069874	1.97525	59.2576	8.7	-50.5576	-50.5576	0.05	-2.52788
1985	3	16.3	5.8	11.1	64.7	11.1	10.5	3.24037	35.9681	0.066424	2.38915	71.6744	64.7	-6.97437	-57.532	0.1	-5.7532
1985	4	22.3	8.6	15.5	10.3	14.2	13.7	3.70135	52.5592	0.076544	4.02309	120.693	10.3	-110.393	-167.925	0.2	-33.5849
1985	5	21.5	9.4	15.5	61.9	16.2	12.1	3.47851	56.3518	0.076544	4.31339	129.402	61.9	-67.5017	-235.426	0.3	-70.6279
1985	6	28.5	15.3	21.9	0.6	17.1	13.2	3.63318	62.1274	0.091264	5.66999	170.1	0.6	-169.5	-404.926	0.2	-80.9852
1985	7	32.7	17.7	25.2	0	16.7	15	3.87298	64.6788	0.098854	6.39376	191.813	0	-191.813	-596.739	0.1	-59.6739
1985	8	31.7	17	24.3	0	15	14.7	3.83406	57.5109	0.096784	5.56613	166.984	0	-166.984	-763.723	0.05	-38.1861	-291.339
1986	2	14.1	4.1	9.1	62.8	8.3	10	3.16228	26.2469	0.061824	1.62269	48.6807	62.8	14.1193	14.1193	0.05	0.705967
1986	3	17.3	5.2	11.2	18.3	11.1	12.1	3.47851	38.6114	0.066654	2.5736	77.2081	18.3	-58.9081	-44.7888	0.1	-4.47888
1986	4	18.7	7.4	13.1	59.1	14.2	11.3	3.36155	47.734	0.071024	3.39026	101.708	59.1	-42.6077	-87.3965	0.2	-17.4793
1986	5	25.5	12	18.8	4.8	16.2	13.5	3.67423	59.5226	0.084134	5.00787	150.236	4.8	-145.436	-232.833	0.3	-69.8498
1986	6	28.3	13.8	21.1	1.1	17.1	14.5	3.80789	65.1149	0.089424	5.82283	174.685	1.1	-173.585	-406.418	0.2	-81.2835
1986	7	30.6	16.6	23.6	50.3	16.7	14	3.74166	62.4857	0.095174	5.94701	178.41	50.3	-128.11	-534.528	0.1	-53.4528
1986	8	31.6	19.1	25.4	18.5	15	12.5	3.53553	53.033	0.099314	5.26692	158.008	18.5	-139.508	-674.036	0.05	-33.7018	-259.54
1987	2	14.6	4.7	9.7	84.4	8.3	9.9	3.14643	26.1153	0.063204	1.65059	49.5178	84.4	34.8822	34.8822	0.05	1.74411
1987	3	16.8	5.7	11.3	30.7	11.1	11.1	3.33167	36.9815	0.066884	2.47347	74.2041	30.7	-43.5041	-8.62193	0.1	-0.862193
1987	4	21.3	8.7	15	8.3	14.2	12.6	3.54965	50.405	0.075394	3.80023	114.007	8.3	-105.707	-114.329	0.2	-22.8658
1987	5	23.1	9.9	16.5	37	16.2	13.2	3.63318	58.8575	0.078844	4.64056	139.217	37	-102.217	-216.546	0.3	-64.9638
1987	6	27.5	13.8	20.6	5.4	17.1	13.7	3.70135	63.2931	0.088274	5.58714	167.614	5.4	-162.214	-378.76	0.2	-75.752
1987	7	30.4	17.7	24	28	16.7	12.7	3.56371	59.5139	0.096094	5.71893	171.568	28	-143.568	-522.328	0.1	-52.2328
1987	8	32.8	18.4	25.6	0	15	14.4	3.79473	56.921	0.099774	5.67924	170.377	0	-170.377	-692.705	0.05	-34.6352	-249.568
1988	2	15.7	3.3	9.5	12.9	8.3	12.4	3.52136	29.2273	0.062744	1.83384	55.0152	12.9	-42.1152	-42.1152	0.05	-2.10576
1988	3	18.1	6.2	12.2	28.2	11.1	11.9	3.44964	38.291	0.068954	2.64032	79.2095	28.2	-51.0095	-93.1246	0.1	-9.31246
1988	4	20.2	7.9	14	86.6	14.2	12.3	3.50714	49.8013	0.073094	3.64018	109.205	86.6	-22.6053	-115.73	0.2	-23.146
1988	5	23.4	12.7	18	62.3	16.2	10.7	3.27109	52.9916	0.082294	4.36089	130.827	62.3	-68.5267	-184.257	0.3	-55.277
1988	6	27.1	14.5	20.8	76.4	17.1	12.6	3.54965	60.699	0.088734	5.38606	161.582	76.4	-85.1819	-269.439	0.2	-53.8877
1988	7	31.4	17.9	24.7	1	16.7	13.5	3.67423	61.3597	0.097704	5.99509	179.853	1	-178.853	-448.291	0.1	-44.8291
1988	8	32.6	17.8	25.2	3.1	15	14.8	3.84708	57.7062	0.098854	5.70448	171.135	3.1	-168.035	-616.326	0.05	-30.8163	-219.374
1989	2	17.3	4.1	10.7	15.2	8.3	13.2	3.63318	30.1554	0.065504	1.9753	59.259	15.2	-44.059	-44.059	0.05	-2.20295
1989	3	19	5.6	12.3	39.1	11.1	13.4	3.6606	40.6327	0.069184	2.81113	84.3339	39.1	-45.2339	-89.2929	0.1	-8.92929
1989	4	19.7	7.1	13.5	48.2	14.2	12.6	3.54965	50.405	0.071944	3.62634	108.79	48.2	-60.5901	-149.883	0.2	-29.9766
1989	5	24.4	11.2	17.8	65.2	16.2	13.2	3.63318	58.8575	0.081834	4.81655	144.496	65.2	-79.2964	-229.179	0.3	-68.7538
1989	6	28.4	14.2	21.3	20.1	17.1	14.2	3.76829	64.4377	0.089884	5.79192	173.758	20.1	-153.658	-382.837	0.2	-76.5674
1989	7	32.2	18.6	25.4	1.4	16.7	13.6	3.68782	61.5866	0.099314	6.11641	183.492	1.4	-182.092	-564.929	0.1	-56.4929
1989	8	32.7	20.4	26.6	53.8	15	12.3	3.50714	52.607	0.102074	5.36981	161.094	53.8	-107.294	-672.224	0.05	-33.6112	-276.534
1990	2	19.5	7.5	13.5	2	8.3	12	3.4641	28.752	0.071944	2.06854	62.0561	2	-60.0561	-60.0561	0.05	-3.00281
1990	3	18.1	6.8	12.4	66	11.1	11.3	3.36155	37.3132	0.069414	2.59006	77.7017	66	-11.7017	-71.7578	0.1	-7.17578
1990	4	18.7	7.3	13	90.9	14.2	11.4	3.37639	47.9447	0.070794	3.3942	101.826	90.9	-10.926	-82.6838	0.2	-16.5368
1990	5	25	11.1	18	46.1	16.2	13.9	3.72827	60.398	0.082294	4.97039	149.112	46.1	-103.012	-185.696	0.3	-55.7087
1990	6	29.1	15.5	22.3	1.5	17.1	13.6	3.68782	63.0617	0.092184	5.81328	174.398	1.5	-172.898	-358.594	0.2	-71.7188
1990	7	31.6	16.9	24.3	0	16.7	14.7	3.83406	64.0288	0.096784	6.19696	185.909	0	-185.909	-544.503	0.1	-54.4503
1990	8	31.5	17.9	24.7	33.2	15	13.6	3.68782	55.3173	0.097704	5.40472	162.142	33.2	-128.942	-673.444	0.05	-33.6722	-242.265
1991	2	14.6	4.9	9.8	106.2	8.3	9.7	3.11448	25.8502	0.063434	1.63978	49.1935	106.2	57.0065	57.0065	0.05	2.85033
1991	3	18.2	8	13.1	24.2	11.1	10.2	3.19374	35.4506	0.071024	2.51784	75.5352	24.2	-51.3352	5.67134	0.1	0.567134
1991	4	18.4	7	12.7	57.8	14.2	11.4	3.37639	47.9447	0.070104	3.36112	100.833	57.8	-43.0335	-37.3622	0.2	-7.47243
1991	5	20.7	9.6	15.2	102.4	16.2	11.1	3.33167	53.973	0.075854	4.09407	122.822	102.4	-20.422	-57.7842	0.3	-17.3353
1991	6	27.6	14.1	20.9	8.5	17.1	13.5	3.67423	62.8294	0.088964	5.58956	167.687	8.5	-159.187	-216.971	0.2	-43.3942
1991	7	32.6	17.1	24.9	0	16.7	15.5	3.937	65.748	0.098164	6.45408	193.622	0	-193.622	-410.593	0.1	-41.0593
1991	8	33	19	26	33	15	14	3.74166	56.1249	0.100694	5.65144	169.543	33	-136.543	-547.136	0.05	-27.3568	-133.201
1992	2	16.2	3.4	9.8	9.9	8.3	12.8	3.57771	29.695	0.063434	1.88367	56.5101	9.9	-46.6101	-46.6101	0.05	-2.33051
1992	3	18	5.3	11.7	67.9	11.1	12.7	3.56371	39.5571	0.067804	2.68213	80.464	67.9	-12.564	-59.1741	0.1	-5.91741
1992	4	21.2	6.7	14	44.4	14.2	14.5	3.80789	54.072	0.073094	3.95234	118.57	44.4	-74.1701	-133.344	0.2	-26.6688
1992	5	25.3	10.8	18.1	53.6	16.2	14.5	3.80789	61.6878	0.082524	5.09072	152.722	53.6	-99.1216	-232.466	0.3	-69.7398
1992	6	26	13.8	19.9	65.7	17.1	12.2	3.49285	59.7277	0.086664	5.17624	155.287	65.7	-89.5873	-322.053	0.2	-64.4106
1992	7	31.1	15.8	23.5	11	16.7	15.3	3.91152	65.3224	0.094944	6.20197	186.059	11	-175.059	-497.112	0.1	-49.7112
1992	8	34.2	18.3	26.3	1.2	15	15.9	3.98748	59.8122	0.101384	6.064	181.92	1.2	-180.72	-677.832	0.05	-33.8916	-252.67
1993	2	14.7	5.3	10	61.7	8.3	9.4	3.06594	25.4473	0.063894	1.62593	48.7779	61.7	12.9221	12.9221	0.05	0.646104
1993	3	18.6	4.3	11.5	6	11.1	14.3	3.78153	41.975	0.067344	2.82677	84.803	6	-78.803	-65.8809	0.1	-6.58809
1993	4	21.4	7.7	14.6	59.2	14.2	13.7	3.70135	52.5592	0.074474	3.91429	117.429	59.2	-58.2288	-124.11	0.2	-24.8219
1993	5	26.1	11.4	18.7	56.3	16.2	14.7	3.83406	62.1117	0.083904	5.21142	156.343	56.3	-100.043	-224.152	0.3	-67.2457
1993	6	30.2	15.4	22.9	0.8	17.1	14.8	3.84708	65.785	0.093564	6.15511	184.653	0.8	-183.853	-408.006	0.2	-81.6011
1993	7	30.8	16.8	23.8	0	16.7	14	3.74166	62.4857	0.095634	5.97576	179.273	0	-179.273	-587.278	0.1	-58.7278
1993	8	32.4	18.1	25.3	5.5	15	14.3	3.78153	56.723	0.099084	5.62034	168.61	5.5	-163.11	-750.389	0.05	-37.5194	-275.858
1994	2	16.3	3.4	9.9	23.9	8.3	12.9	3.59166	29.8108	0.063664	1.89787	56.9362	23.9	-33.0362	-33.0362	0.05	-1.65181
1994	3	20.1	4.6	12.3	9.2	11.1	15.5	3.937	43.7007	0.069184	3.02339	90.7018	9.2	-81.5018	-114.538	0.1	-11.4538
1994	4	19.7	6.9	13.3	30.6	14.2	12.8	3.57771	50.8035	0.071484	3.63163	108.949	30.6	-78.349	-192.887	0.2	-38.5774
1994	5	26.2	11.3	18.8	7.6	16.2	14.9	3.86005	62.5328	0.084134	5.26114	157.834	7.6	-150.234	-343.121	0.3	-102.936
1994	6	29	13.6	21.3	4.8	17.1	15.4	3.92428	67.1052	0.089884	6.03169	180.951	4.8	-176.151	-519.272	0.2	-103.854
1994	7	34.1	18.1	26.1	1.5	16.7	16	4	66.8	0.100924	6.74172	202.252	1.5	-200.752	-720.023	0.1	-72.0023
1994	8	34.7	19.4	27.1	6.1	15	15.3	3.91152	58.6728	0.103224	6.05644	181.693	6.1	-175.593	-895.617	0.05	-44.7808	-375.257
1995	2	18.6	5.7	12.2	10.4	8.3	12.9	3.59166	29.8108	0.068954	2.05557	61.6671	10.4	-51.2671	-51.2671	0.05	-2.56336
1995	3	17	4.2	10.6	17.6	11.1	12.8	3.57771	39.7126	0.065274	2.5922	77.7659	17.6	-60.1659	-111.433	0.1	-11.1433
1995	4	20.8	4.6	12.8	2.4	14.2	16.2	4.02492	57.1539	0.070334	4.01986	120.596	2.4	-118.196	-229.629	0.2	-45.9258
1995	5	24.8	10.4	17.6	2.2	16.2	14.4	3.79473	61.4747	0.081374	5.00244	150.073	2.2	-147.873	-377.502	0.3	-113.251
1995	6	26.1	14	20.1	11.4	17.1	12.1	3.47851	59.4824	0.087124	5.18235	155.47	11.4	-144.07	-521.573	0.2	-104.315
1995	7	32	18.3	25.1	5.9	16.7	13.7	3.70135	61.8126	0.098624	6.0962	182.886	5.9	-176.986	-698.559	0.1	-69.8559
1995	8	30.5	18.6	24.5	72.8	15	11.9	3.44964	51.7446	0.097244	5.03185	150.955	72.8	-78.1555	-776.714	0.05	-38.8357	-385.889
1996	2	14.4	3.4	8.9	36.3	8.3	11	3.31662	27.528	0.061364	1.68923	50.6768	36.3	-14.3768	-14.3768	0.05	-0.718841
1996	3	16.3	4.9	10.6	30.5	11.1	11.4	3.37639	37.4779	0.065274	2.44633	73.39	30.5	-42.89	-57.2668	0.1	-5.72668
1996	4	19.3	8.1	13.7	79.5	14.2	11.2	3.34664	47.5223	0.072404	3.4408	103.224	79.5	-23.7241	-80.9909	0.2	-16.1982
1996	5	24	10.6	17.3	42.4	16.2	13.4	3.6606	59.3017	0.080684	4.7847	143.541	42.4	-101.141	-182.132	0.3	-54.6396
1996	6	27.6	15.4	21.5	55.9	17.1	12.2	3.49285	59.7277	0.090344	5.39604	161.881	55.9	-105.981	-288.113	0.2	-57.6226
1996	7	30.8	17.3	24.1	0	16.7	13.5	3.67423	61.3597	0.096324	5.91041	177.312	0	-177.312	-465.426	0.1	-46.5426
1996	8	30.7	18.4	24.6	40.9	15	12.3	3.50714	52.607	0.097474	5.12782	153.835	40.9	-112.935	-578.36	0.05	-28.918	-210.367
1997	2	18	4.7	11.4	7.4	8.3	13.3	3.64692	30.2694	0.067114	2.0315	60.945	7.4	-53.545	-53.545	0.05	-2.67725
1997	3	19.8	5.1	12.5	9.5	11.1	14.7	3.83406	42.558	0.069644	2.96391	88.9174	9.5	-79.4174	-132.962	0.1	-13.2962
1997	4	21.1	8.3	14.7	31.5	14.2	12.8	3.57771	50.8035	0.074704	3.79522	113.857	31.5	-82.3567	-215.319	0.2	-43.0638
1997	5	25.9	12.7	19.3	15.9	16.2	13.2	3.63318	58.8575	0.085284	5.0196	150.588	15.9	-134.688	-350.007	0.3	-105.002
1997	6	29.1	16.7	23	22.2	17.1	12.4	3.52136	60.2153	0.093794	5.64784	169.435	22.2	-147.235	-497.242	0.2	-99.4485
1997	7	29.9	17.4	23.7	0.6	16.7	12.5	3.53553	59.0434	0.095404	5.63298	168.989	0.6	-168.389	-665.632	0.1	-66.5632
1997	8	32.1	19.2	25.7	38.5	15	12.9	3.59166	53.8749	0.100004	5.3877	161.631	38.5	-123.131	-788.763	0.05	-39.4381	-369.489
1998	2	16.9	5.6	11.3	33.7	8.3	11.3	3.36155	27.9008	0.066884	1.86612	55.9836	33.7	-22.2836	-22.2836	0.05	-1.11418
1998	3	19.1	4.8	12	17.7	11.1	14.3	3.78153	41.975	0.068494	2.87504	86.2511	17.7	-68.5511	-90.8347	0.1	-9.08347
1998	4	21.2	8	14.6	40.6	14.2	13.2	3.63318	51.5912	0.074474	3.8422	115.266	40.6	-74.666	-165.501	0.2	-33.1001
1998	5	24.1	11.2	17.6	46.9	16.2	12.9	3.59166	58.1848	0.081374	4.73473	142.042	46.9	-95.142	-260.643	0.3	-78.1928
1998	6	29.6	15.2	22.5	5.8	17.1	14.4	3.79473	64.8899	0.092644	6.01166	180.35	5.8	-174.55	-435.193	0.2	-87.0385
1998	7	32.8	17.1	25	0.2	16.7	15.7	3.96232	66.1708	0.098394	6.51081	195.324	0.2	-195.124	-630.317	0.1	-63.0317
1998	8	32	17.7	24.9	6.7	15	14.3	3.78153	56.723	0.098164	5.56816	167.045	6.7	-160.345	-790.662	0.05	-39.5331	-311.094
1999	2	14.7	2.5	8.7	26.4	8.3	12.2	3.49285	28.9907	0.060904	1.76565	52.9694	26.4	-26.5694	-26.5694	0.05	-1.32847
1999	3	19.1	5.5	12.4	14.5	11.1	13.6	3.68782	40.9348	0.069414	2.84145	85.2434	14.5	-70.7434	-97.3128	0.1	-9.73128
1999	4	22.8	7.1	14.9	7.2	14.2	15.7	3.96232	56.265	0.075164	4.2291	126.873	7.2	-119.673	-216.986	0.2	-43.3972
1999	5	27.6	13.2	20.5	9.2	16.2	14.4	3.79473	61.4747	0.088044	5.41248	162.374	9.2	-153.174	-370.16	0.3	-111.048
1999	6	29	15.1	22.1	3	17.1	13.9	3.72827	63.7534	0.091724	5.84772	175.432	3	-172.432	-542.592	0.2	-108.518
1999	7	31.9	18.1	25	7.9	16.7	13.8	3.71484	62.0377	0.098394	6.10414	183.124	7.9	-175.224	-717.816	0.1	-71.7816
1999	8	34.1	20	27.1	5	15	14.1	3.755	56.325	0.103224	5.81409	174.423	5	-169.423	-887.239	0.05	-44.3619	-390.167
2000	2	18.5	4.5	11.5	2.4	8.3	14	3.74166	31.0558	0.067344	2.09142	62.7426	2.4	-60.3426	-60.3426	0.05	-3.01713
2000	3	19	5	12	21.6	11.1	14	3.74166	41.5324	0.068494	2.84472	85.3416	21.6	-63.7416	-124.084	0.1	-12.4084
2000	4	22.3	8.9	15.6	12.5	14.2	13.4	3.6606	51.9805	0.076774	3.99075	119.723	12.5	-107.223	-231.307	0.2	-46.2614
2000	5	26.1	12.8	19.5	3.3	16.2	13.3	3.64692	59.08	0.085744	5.06576	151.973	3.3	-148.673	-379.98	0.3	-113.994
2000	6	27.9	15.8	21.9	15.2	17.1	12.1	3.47851	59.4824	0.091264	5.42861	162.858	15.2	-147.658	-527.638	0.2	-105.528
2000	7	31.2	17.7	24.5	1.2	16.7	13.5	3.67423	61.3597	0.097244	5.96686	179.006	1.2	-177.806	-705.444	0.1	-70.5444
2000	8	33	18.5	25.8	40.1	15	14.5	3.80789	57.1183	0.100234	5.7252	171.756	40.1	-131.656	-837.1	0.05	-41.855	-393.608
2001	2	15.5	4.8	10.2	68.1	8.3	10.7	3.27109	27.15	0.064354	1.74721	52.4164	68.1	15.6836	15.6836	0.05	0.784182
2001	3	23.1	9.9	16.5	1.3	11.1	13.2	3.63318	40.3283	0.078844	3.17964	95.3893	1.3	-94.0893	-78.4057	0.1	-7.84057
2001	4	21.3	7.5	14.4	8.8	14.2	13.8	3.71484	52.7507	0.074014	3.90429	117.129	8.8	-108.329	-186.734	0.2	-37.3469
2001	5	24.9	11.7	18.3	21.1	16.2	13.2	3.63318	58.8575	0.082984	4.88423	146.527	21.1	-125.427	-312.161	0.3	-93.6484
2001	6	30.8	15.4	23.1	1.4	17.1	15.4	3.92428	67.1052	0.094024	6.3095	189.285	1.4	-187.885	-500.046	0.2	-100.009
2001	7	31.8	17.9	24.9	15	16.7	13.9	3.72827	62.2621	0.098164	6.1119	183.357	15	-168.357	-668.403	0.1	-66.8403
2001	8	33.6	19.4	26.5	5.8	15	14.2	3.76829	56.5243	0.101844	5.75666	172.7	5.8	-166.9	-835.303	0.05	-41.7652	-346.666
2002	2	17	5.4	11.2	2.9	8.3	11.6	3.40588	28.2688	0.066654	1.88423	56.5268	2.9	-53.6268	-53.6268	0.05	-2.68134
2002	3	18.2	6.9	12.6	58.4	11.1	11.3	3.36155	37.3132	0.069874	2.60722	78.2166	58.4	-19.8166	-73.4434	0.1	-7.34434
2002	4	20.2	8.3	14.3	95.4	14.2	11.9	3.44964	48.9849	0.073784	3.6143	108.429	95.4	-13.029	-86.4724	0.2	-17.2945
2002	5	23.1	11.2	17.2	115.3	16.2	11.9	3.44964	55.8841	0.080454	4.4961	134.883	115.3	-19.5831	-106.055	0.3	-31.8166
2002	6	29.7	15.7	22.7	14.7	17.1	14	3.74166	63.9823	0.093104	5.95701	178.71	14.7	-164.01	-270.066	0.2	-54.0132
2002	7	30	18.7	24.4	88.4	16.7	11.3	3.36155	56.1378	0.097014	5.44616	163.385	88.4	-74.9847	-345.051	0.1	-34.5051
2002	8	29.1	18.3	23.7	93.3	15	10.8	3.28634	49.295	0.095404	4.70294	141.088	93.3	-47.7883	-392.839	0.05	-19.6419	-167.297
2003	2	13.3	5.2	9.3	142.7	8.3	8.1	2.84605	23.6222	0.062284	1.47129	44.1386	142.7	98.5614	98.5614	0.05	4.92807
2003	3	18.4	5.8	12.1	10.6	11.1	12.6	3.54965	39.4011	0.068724	2.7078	81.234	10.6	-70.634	27.9274	0.1	2.79274
2003	4	20.6	9.5	15	32	14.2	11.1	3.33167	47.3097	0.075394	3.56686	107.006	32	-75.0059	-47.0785	0.2	-9.41571
2003	5	24.1	12.6	18.4	21	16.2	11.5	3.39116	54.9369	0.083214	4.57152	137.146	21	-116.146	-163.224	0.3	-48.9672
2003	6	33.3	18.1	25.8	3.4	17.1	15.2	3.89872	66.6681	0.100234	6.68241	200.472	3.4	-197.072	-360.296	0.2	-72.0593
2003	7	33.5	20.9	27.2	32.1	16.7	12.6	3.54965	59.2791	0.103454	6.13266	183.98	32.1	-151.88	-512.176	0.1	-51.2176
2003	8	35.1	20.9	28	5.7	15	14.2	3.76829	56.5243	0.105294	5.95167	178.55	5.7	-172.85	-685.026	0.05	-34.2513	-208.19
2004	2	14.8	4.9	9.9	109	8.3	9.9	3.14643	26.1153	0.063664	1.66261	49.8782	109	59.1218	59.1218	0.05	2.95609
2004	3	15.9	7.3	11.7	47.1	11.1	8.6	2.93258	32.5516	0.067804	2.20713	66.2138	47.1	-19.1138	40.0079	0.1	4.00079
2004	4	20.2	8.1	14.2	38.8	14.2	12.1	3.47851	49.3948	0.073554	3.63318	108.996	38.8	-70.1955	-30.1876	0.2	-6.03751
2004	5	22.5	10.6	16.6	48.1	16.2	11.9	3.44964	55.8841	0.079074	4.41898	132.569	48.1	-84.4695	-114.657	0.3	-34.3971
2004	6	29.4	15.5	22.5	9.5	17.1	13.9	3.72827	63.7534	0.092644	5.90637	177.191	9.5	-167.691	-282.348	0.2	-56.4696
2004	7	31.1	18.3	24.7	26.3	16.7	12.8	3.57771	59.7477	0.097704	5.83759	175.128	26.3	-148.828	-431.176	0.1	-43.1176
2004	8	33	20.2	26.6	13.8	15	12.8	3.57771	53.6656	0.102074	5.47787	164.336	13.8	-150.536	-581.712	0.05	-29.0856	-162.151
2005	2	12.1	2.8	7.4	98.9	8.3	9.3	3.04959	25.3116	0.057914	1.4659	43.9769	98.9	54.9231	54.9231	0.05	2.74616
2005	3	16.8	5.5	11.2	32.5	11.1	11.3	3.36155	37.3132	0.066654	2.48707	74.6122	32.5	-42.1122	12.811	0.1	1.2811
2005	4	20.9	8.3	14.6	16.6	14.2	12.6	3.54965	50.405	0.074474	3.75386	112.616	16.6	-96.0159	-83.2049	0.2	-16.641
2005	5	26.1	11.7	18.9	7	16.2	14.4	3.79473	61.4747	0.084364	5.18625	155.587	7	-148.587	-231.792	0.3	-69.5377
2005	6	30.1	16.8	23.5	0	17.1	13.3	3.64692	62.3623	0.094944	5.92092	177.628	0	-177.628	-409.42	0.2	-81.884
2005	7	32.2	19	25.6	0.8	16.7	13.2	3.63318	60.6741	0.099774	6.0537	181.611	0.8	-180.811	-590.231	0.1	-59.0231
2005	8	30.2	17.6	24	19.5	15	12.6	3.54965	53.2447	0.096094	5.1165	153.495	19.5	-133.995	-724.226	0.05	-36.2113	-259.27
2006	2	14.7	3.8	9.3	75.3	8.3	10.9	3.30151	27.4026	0.062284	1.70674	51.2023	75.3	24.0977	24.0977	0.05	1.20489
2006	3	19.5	6.8	13.2	41	11.1	12.7	3.56371	39.5571	0.071254	2.8186	84.5581	41	-43.5581	-19.4604	0.1	-1.94604
2006	4	22.2	9.8	16	19	14.2	12.4	3.52136	50.0034	0.077694	3.88496	116.549	19	-97.5488	-117.009	0.2	-23.4018
2006	5	26.1	12.9	19.5	17	16.2	13.2	3.63318	58.8575	0.085744	5.04668	151.4	17	-134.4	-251.41	0.3	-75.4229
2006	6	29.5	15.6	22.6	2	17.1	13.9	3.72827	63.7534	0.092874	5.92104	177.631	2	-175.631	-427.041	0.2	-85.4081
2006	7	35.1	16.9	26	0	16.7	18.2	4.26615	71.2446	0.100694	7.17391	215.217	0	-215.217	-642.258	0.1	-64.2258
2006	8	30.5	19.3	24.9	57.4	15	11.2	3.34664	50.1996	0.098164	4.92779	147.834	57.4	-90.4338	-732.692	0.05	-36.6346	-285.834
2007	2	18.3	6.7	12.5	32.2	8.3	11.6	3.40588	28.2688	0.069644	1.96875	59.0625	32.2	-26.8625	-26.8625	0.05	-1.34313
2007	3	18.1	6.5	12.3	114	11.1	11.6	3.40588	37.8052	0.069184	2.61552	78.4655	114	35.5345	8.67194	0.1	0.867194
2007	4	20.3	9.5	14.9	84.3	14.2	10.8	3.28634	46.666	0.075164	3.5076	105.228	84.3	-20.928	-12.2561	0.2	-2.45121
2007	5	26.4	13.7	19.9	13	16.2	12.7	3.56371	57.732	0.086664	5.00329	150.099	13	-137.099	-149.355	0.3	-44.8064
2007	6	29.7	17.4	23.5	0	17.1	12.3	3.50714	59.972	0.094944	5.69398	170.819	0	-170.819	-320.174	0.2	-64.0348
2007	7	31.3	18.5	24.9	0	16.7	12.8	3.57771	59.7477	0.098164	5.86508	175.952	0	-175.952	-496.127	0.1	-49.6127
2007	8	30.9	19	24.9	91.3	15	11.9	3.44964	51.7446	0.098164	5.07945	152.384	91.3	-61.0836	-557.21	0.05	-27.8605	-189.242
2008	2	16.6	3.9	10.2	7.9	8.3	12.7	3.56371	29.5788	0.064354	1.90351	57.1053	7.9	-49.2053	-49.2053	0.05	-2.46027
2008	3	18.8	6.6	12.7	35.5	11.1	12.2	3.49285	38.7706	0.070104	2.71798	81.5393	35.5	-46.0393	-95.2446	0.1	-9.52446
2008	4	21.4	8.9	15.5	22.5	14.2	12.5	3.53553	50.2046	0.076544	3.84286	115.286	22.5	-92.7858	-188.03	0.2	-37.6061
2008	5	23.7	12.6	18.15	150.3	16.2	11.1	3.33167	53.973	0.082639	4.46027	133.808	150.3	16.4918	-171.539	0.3	-51.4616
2008	6	27.9	15.7	21.8	49.2	17.1	12.2	3.49285	59.7277	0.091034	5.43725	163.118	49.2	-113.918	-285.456	0.2	-57.0913
2008	7	31.9	18.5	25.2	3.8	16.7	13.4	3.6606	61.132	0.098854	6.04315	181.294	3.8	-177.494	-462.951	0.1	-46.2951
2008	8	31.8	18.9	25.4	12	15	12.9	3.59166	53.8749	0.064814	3.49184	104.755	12	-92.7553	-555.706	0.05	-27.7853	-232.224
2009	2	16	4.4	10.4	34.8	8.3	11.6	3.40588	28.2688	0.068264	1.92974	57.8922	34.8	-23.0922	-23.0922	0.05	-1.15461
2009	3	18.2	5.5	11.9	36.1	11.1	12.7	3.56371	39.5571	0.075394	2.98237	89.4711	36.1	-53.3711	-76.4633	0.1	-7.64633
2009	4	21	9	15	92.2	14.2	12	3.4641	49.1902	0.089424	4.39879	131.964	92.2	-39.7636	-116.227	0.2	-23.2454
2009	5	28.3	13.4	21.1	25.2	16.2	14.9	3.86005	62.5328	0.095404	5.96588	178.976	25.2	-153.776	-270.003	0.3	-81.001
2009	6	30.8	16.7	23.7	3.6	17.1	14.1	3.755	64.2104	0.104029	6.67975	200.392	3.6	-196.792	-466.796	0.2	-93.3592
2009	7	34.5	20.4	27.45	0.2	16.7	14.1	3.755	62.7084	0.100004	6.2711	188.133	0.2	-187.933	-654.729	0.1	-65.4729
2009	8	32.6	18.8	25.7	0	15	13.8	3.71484	55.7225	0.065504	3.65005	109.501	0	-109.501	-764.23	0.05	-38.2115	-310.091
2010	2	15.3	5.7	10.7		8.3	9.6	3.09839	25.7166	0.066424	1.7082	51.246	0	-51.246	-51.246	0.05	-2.5623
2010	3	17.1	5.2	11.1	62.4	11.1	11.9	3.44964	38.291	0.074014	2.83407	85.0221	62.4	-22.6221	-73.8681	0.1	-7.38681
2010	4	20.6	8.2	14.4	32.3	14.2	12.4	3.52136	50.0034	0.080569	4.02872	120.862	32.3	-88.5616	-162.43	0.2	-32.4859
2010	5	23.8	10.7	17.25	124.3	16.2	13.1	3.61939	58.6342	0.090574	5.31073	159.322	124.3	-35.0219	-197.452	0.3	-59.2355
2010	6	28.5	14.7	21.6	17	17.1	13.8	3.71484	63.5237	0.100234	6.36723	191.017	17	-174.017	-371.469	0.2	-74.2937
2010	7	32.7	18.9	25.8	0.2	16.7	13.8	3.71484	62.0377	0.099889	6.19689	185.907	0.2	-185.707	-557.175	0.1	-55.7175
2010	8	31.8	19.5	25.65	15.8	15	12.3	3.50714	52.607	0.065044	3.42177	102.653	15.8	-86.8532	-644.028	0.05	-32.2014	-263.883
2011	2	16.4	4.6	10.5	44.4	8.3	11.8	3.43511	28.5114	0.068149	1.94303	58.2908	44.4	-13.8908	-13.8908	0.05	-0.694539
2011	3	17.4	6.3	11.85	58.8	11.1	11.1	3.33167	36.9815	0.079189	2.92853	87.8558	58.8	-29.0558	-42.9466	0.1	-4.29466
2011	4	23.7	9.6	16.65	13	14.2	14.1	3.755	53.321	0.085399	4.55356	136.607	13	-123.607	-166.553	0.2	-33.3107
2011	5	26.4	12.3	19.35	22.1	16.2	14.1	3.755	60.8309	0.091149	5.54468	166.34	22.1	-144.24	-310.794	0.3	-93.2381
2011	6	28.3	15.4	21.85	27.4	17.1	12.9	3.59166	61.4173	0.098279	6.03603	181.081	27.4	-153.681	-464.475	0.2	-92.8949
2011	7	31.2	18.7	24.95	9.1	16.7	12.5	3.53553	59.0434	0.100924	5.9589	178.767	9.1	-169.667	-634.142	0.1	-63.4142
2011	8	33.7	18.5	26.1	0	15	15.2	3.89872	58.4808	0.057224	3.3465	100.395	0	-100.395	-734.537	0.05	-36.7268	-324.574
2012	2	12.7	1.5	7.1	70.1	8.3	11.2	3.34664	27.7771	0.071254	1.97923	59.3769	70.1	10.7231	10.7231	0.05	0.536154
2012	3	19.4	5.8	12.6	22.6	11.1	13.6	3.68782	40.9348	0.062629	2.5637	76.9111	22.6	-54.3111	-43.588	0.1	-4.3588
2012	4	21.2	9.4	15.3	41.9	14.2	11.8	3.43511	48.7786	0.073554	3.58786	107.636	41.9	-65.7358	-109.324	0.2	-21.8648
2012	5	26.4	0	13.2	32.2	16.2	26.4	5.13809	83.2371	0.075394	6.27558	188.267	32.2	-156.067	-265.391	0.3	-79.6174
2012	6	31.8	17.5	24.7	0.5	17.1	14.3	3.78153	64.6642	0.080684	5.21737	156.521	0.5	-156.021	-421.412	0.2	-84.2825
2012	7	31.7	18.5	25.1	0.6	16.7	13.2	3.63318	60.6741	0.092989	5.64203	169.261	0.6	-168.661	-590.073	0.1	-59.0073
2012	8	34.8	20.4	27.6	7.7	15	14.4	3.79473	56.921	0.100579	5.72506	171.752	7.7	-164.052	-754.125	0.05	-37.7062	-286.301
2013	2	14.2	4.7	9.45	61.8	8.3	9.5	3.08221	25.5823	0.099774	2.55245	76.5735	61.8	-14.7735	-14.7735	0.05	-0.738675
2013	3	20.1	8.3	14.2	45.2	11.1	11.8	3.43511	38.1298	0.067114	2.55904	76.7712	45.2	-31.5712	-46.3447	0.1	-4.63447
2013	4	21.1	8.9	15	88.9	14.2	12.2	3.49285	49.5985	0.068264	3.38579	101.574	88.9	-12.6737	-59.0184	0.2	-11.8037
2013	5	23.6	11	17.3	22.5	16.2	12.6	3.54965	57.5043	0.078614	4.52064	135.619	22.5	-113.119	-172.138	0.3	-51.6413
2013	6	29.6	15.7	22.65	0	17.1	13.9	3.72827	63.7534	0.079994	5.09989	152.997	0	-152.997	-325.134	0.2	-65.0269
2013	7	33.4	18.5	25.95	0	16.7	14.9	3.86005	64.4629	0.092989	5.99434	179.83	0	-179.83	-504.965	0.1	-50.4965
2013	8	32.3	18.9	25.6	43	15	13.4	3.6606	54.909	0.100694	5.52901	165.87	43	-122.87	-627.835	0.05	-31.3917	-215.733
2014	2	17.1	5.7	11.4		8.3	11.4	3.37639	28.024	0.101499	2.84441	85.3323	0	-85.3323	-85.3323	0.05	-4.26662
2014	3	17.5	6.3	11.9	42.9	11.1	11.2	3.34664	37.1477	0.061594	2.28808	68.6423	42.9	-25.7423	-111.075	0.1	-11.1075
2014	4	23.5	9.3	16.4	46.5	14.2	14.2	3.76829	53.5097	0.069529	3.72048	111.614	46.5	-65.1143	-176.189	0.2	-35.2378
2014	5	24.3	9.7	17	19	16.2	14.6	3.82099	61.9001	0.075394	4.6669	140.007	19	-121.007	-297.196	0.3	-89.1587
2014	6	31.2	14.1	22.65	10.9	17.1	17.1	4.13521	70.7122	0.087239	6.16886	185.066	10.9	-174.166	-471.362	0.2	-94.2723
2014	7	33.4	18.6	26	1.5	16.7	14.8	3.84708	64.2462	0.093104	5.98158	179.447	1.5	-177.947	-649.309	0.1	-64.9309
2014	8	32.8	19.9	26.35	10	15	12.9	3.59166	53.8749	0.103339	5.56737	167.021	10	-157.021	-806.33	0.05	-40.3165	-339.29
2015	2	13.9	4.1	9	87.6	8.3	9.8	3.1305	25.9831	0.100924	2.62232	78.6696	87.6	8.93042	8.93042	0.05	0.446521
2015	3	18.6	6.3	12.45	64.2	11.1	12.3	3.50714	38.9292	0.067689	2.63508	79.0524	64.2	-14.8524	-5.92195	0.1	-0.592195
2015	4	22	8	15	5.6	14.2	14	3.74166	53.1315	0.068839	3.65752	109.726	5.6	-104.126	-110.048	0.2	-22.0095
2015	5	28.2	12.1	20.15	1.9	16.2	16.1	4.01248	65.0022	0.075049	4.87835	146.35	1.9	-144.45	-254.498	0.3	-76.3494
2015	6	30.6	14.8	22.7	56.5	17.1	15.8	3.97492	67.9712	0.082524	5.60925	168.278	56.5	-111.778	-366.276	0.2	-73.2551
2015	7	34.6	19.7	27.15	0	16.7	14.9	3.86005	64.4629	0.092069	5.93503	178.051	0	-178.051	-544.327	0.1	-54.4327
2015	8	32.7	19.5	26.1	28.5	15	13.2	3.63318	54.4977	0.098049	5.34345	160.303	28.5	-131.803	-676.13	0.05	-33.8065	-259.999
2016	2	17.7	5.6	11.65	39.7	8.3	12.1	3.47851	28.8716	0.096669	2.79099	83.7296	39.7	-44.0296	-44.0296	0.05	-2.20148
2016	3	18.5	5.8	12.15	22.7	11.1	12.7	3.56371	39.5571	0.069414	2.74582	82.3746	22.7	-59.6746	-103.704	0.1	-10.3704
2016	4	20.9	8.8	14.85	70.9	14.2	12.1	3.47851	49.3948	0.072404	3.57638	107.291	70.9	-36.3914	-140.096	0.2	-28.0191
2016	5	25.4	10.8	18.1	75	16.2	14.6	3.82099	61.9001	0.074934	4.63842	139.153	75	-64.1527	-204.248	0.3	-61.2745
2016	6	29.8	14.7	22.25	13.2	17.1	15.1	3.88587	66.4484	0.086664	5.75868	172.761	13.2	-159.561	-363.809	0.2	-72.7618
2016	7	32.4	17.3	24.85	0	16.7	15.1	3.88587	64.8941	0.097474	6.32548	189.765	0	-189.765	-553.573	0.1	-55.3573
2016	8	31.9	16.6	24.25	0.1	15	15.3	3.91152	58.6728	0.101384	5.94849	178.455	0.1	-178.355	-731.928	0.05	-36.5964	-266.581
2017	2	18	6.8	12.4	34.6	8.3	11.2	3.34664	27.7771	0.102534	2.8481	85.443	34.6	-50.843	-50.843	0.05	-2.54215
2017	3	20.8	6.7	13.7	41.5	11.1	14.1	3.755	41.6805	0.040894	1.70448	51.1344	41.5	-9.63443	-60.4774	0.1	-6.04774
2017	4	21.8	7.6	14.8	8.5	14.2	14.2	3.76829	53.5097	0.040894	2.18823	65.6468	8.5	-57.1468	-117.624	0.2	-23.5248
2017	5	27.1	12.6	19.9	3.5	16.2	14.5	3.80789	61.6878	0.040894	2.52266	75.6798	3.5	-72.1798	-189.804	0.3	-56.9412
2017	6	31.5	17.6	24.6	48	17.1	13.9	3.72827	63.7534	0.040894	2.60713	78.214	48	-30.214	-220.018	0.2	-44.0036
2017	7	33.1	19.5	26.3	0.2	16.7	13.6	3.68782	61.5866	0.040894	2.51852	75.5556	0.2	-75.3556	-295.374	0.1	-29.5374
2017	8	33.1	20.4	26.8	6.2	15	12.7	3.56371	53.4556	0.040894	2.18601	65.5804	6.2	-59.3804	-354.754	0.05	-17.7377	-180.335

## Sheet: LUCMAJOR
Year	Month	Tmax	Tmin	Tm	PP	Rº	Tmax-Tmin	(Tmax-Tmin)0.5	(Tmax-Tmin)0.5 *Rº	0.0023*(Tmed+17.78)	Eto	Eto mensual	PP	Eto-PP	∑Eto-PP	Weight coeficient	CWDi	∑ CWDi
1985	2	13.2	7.8	10.5	12.1	8.3	5.4	2.32379	19.2875	0.065044	1.25453	37.636	12.1	-25.536	-25.536	0.05	-1.2768
1985	3	12.7	6.7	9.5	51.9	11.1	6	2.44949	27.1893	0.062744	1.70597	51.179	51.9	0.720969	-24.815	0.1	-2.4815
1985	4	16.5	11.3	12.6	16.5	14.2	5.2	2.28035	32.381	0.069874	2.26259	67.8777	16.5	-51.3777	-76.1927	0.2	-15.2385
1985	5	20.7	12.2	16.5	19.4	16.2	8.5	2.91548	47.2307	0.078844	3.72386	111.716	19.4	-92.3157	-168.508	0.3	-50.5525
1985	6	26.9	17.8	22.3	-0.3	17.1	9.1	3.01662	51.5842	0.092184	4.75524	142.657	-0.3	-142.957	-311.466	0.2	-62.2931
1985	7	30.5	21.5	26.1	-0.3	16.7	9	3	50.1	0.100924	5.05629	151.689	-0.3	-151.989	-463.454	0.1	-46.3454
1985	8	28.7	20.1	24.4	0	15	8.6	2.93258	43.9886	0.097014	4.26751	128.025	0	-128.025	-591.48	0.05	-29.574	-207.762
1986	2	11	5	7.9	41.7	8.3	6	2.44949	20.3308	0.059064	1.20082	36.0245	41.7	5.67551	5.67551	0.05	0.283776
1986	3	14.6	7.5	11	31.9	11.1	7.1	2.66458	29.5769	0.066194	1.95781	58.7343	31.9	-26.8343	-21.1588	0.1	-2.11588
1986	4	16.5	8.7	12.6	73.1	14.2	7.8	2.79285	39.6584	0.069874	2.77109	83.1328	73.1	-10.0328	-31.1916	0.2	-6.23833
1986	5	24.7	15.1	19.9	5.5	16.2	9.6	3.09839	50.1939	0.086664	4.35	130.5	5.5	-125	-156.192	0.3	-46.8575
1986	6	26.2	16.6	21.4	0	17.1	9.6	3.09839	52.9824	0.090114	4.77446	143.234	0	-143.234	-299.425	0.2	-59.8851
1986	7	29.5	19.7	24.6	27	16.7	9.8	3.1305	52.2793	0.097474	5.09587	152.876	27	-125.876	-425.301	0.1	-42.5301
1986	8	29.8	21.2	25.5	5	15	8.6	2.93258	43.9886	0.099544	4.3788	131.364	5	-126.364	-551.666	0.05	-27.5833	-184.926
1987	2	11.5	5.9	8.7	58.9	8.3	5.6	2.36643	19.6414	0.060904	1.19624	35.8872	58.9	23.0128	23.0128	0.05	1.15064
1987	3	13.9	7.3	10.6	26.3	11.1	6.6	2.56905	28.5164	0.065274	1.86138	55.8414	26.3	-29.5414	-6.52858	0.1	-0.652858
1987	4	18.3	10.4	14.4	8.8	14.2	7.9	2.81069	39.9119	0.074014	2.95404	88.6211	8.8	-79.8211	-86.3497	0.2	-17.2699
1987	5	21.6	12.6	17.1	30.7	16.2	9	3	48.6	0.080224	3.89889	116.967	30.7	-86.2666	-172.616	0.3	-51.7849
1987	6	26.1	17.1	21.6	4.8	17.1	9	3	51.3	0.090574	4.64645	139.393	4.8	-134.593	-307.21	0.2	-61.4419
1987	7	29.6	20.5	25.1	5.7	16.7	9.1	3.01662	50.3776	0.098624	4.96844	149.053	5.7	-143.353	-450.563	0.1	-45.0563
1987	8	30.3	21.3	25.8	0	15	9	3	45	0.100234	4.51053	135.316	0	-135.316	-585.879	0.05	-29.2939	-204.349
1988	2	12	5.9	9	-0.3	8.3	6.1	2.46982	20.4995	0.061594	1.26265	37.8794	-0.3	-38.1794	-38.1794	0.05	-1.90897
1988	3	14.5	7.8	11.3	26.8	11.1	6.7	2.58844	28.7316	0.066884	1.92169	57.6506	26.8	-30.8506	-69.03	0.1	-6.903
1988	4	18.2	10.5	14.3	32	14.2	7.7	2.77489	39.4034	0.073784	2.90734	87.2202	32	-55.2202	-124.25	0.2	-24.85
1988	5	22.4	14.3	18.4	68.9	16.2	8.1	2.84605	46.106	0.083214	3.83667	115.1	68.9	-46.2	-170.45	0.3	-51.135
1988	6	25.9	17.3	21.6	26.6	17.1	8.6	2.93258	50.147	0.090574	4.54202	136.261	26.6	-109.661	-280.111	0.2	-56.0221
1988	7	29.8	20.8	25.3	0	16.7	9	3	50.1	0.099084	4.96411	148.923	0	-148.923	-429.034	0.1	-42.9034
1988	8	30.2	21.3	25.8	0	15	8.9	2.98329	44.7493	0.100234	4.4854	134.562	0	-134.562	-563.596	0.05	-28.1798	-211.902
1989	2	13.6	7	10.3	9.2	8.3	6.6	2.56905	21.3231	0.064584	1.37713	41.3139	9.2	-32.1139	-32.1139	0.05	-1.6057
1989	3	15.4	8.8	12.1	22.4	11.1	6.6	2.56905	28.5164	0.068724	1.95976	58.7929	22.4	-36.3929	-68.5068	0.1	-6.85068
1989	4	17.6	9.7	13.6	38.8	14.2	7.9	2.81069	39.9119	0.072174	2.8806	86.4179	38.8	-47.6179	-116.125	0.2	-23.2249
1989	5	23.1	14.2	18.6	7.9	16.2	8.9	2.98329	48.3292	0.083674	4.0439	121.317	7.9	-113.417	-229.542	0.3	-68.8625
1989	6	28	18.2	23.1	-0.3	17.1	9.8	3.1305	53.5315	0.094024	5.03324	150.997	-0.3	-151.297	-380.839	0.2	-76.1678
1989	7	30.7	21.2	26	-0.3	16.7	9.5	3.08221	51.4729	0.100694	5.18301	155.49	-0.3	-155.79	-536.629	0.1	-53.6629
1989	8	30.6	22.2	26.4	49.4	15	8.4	2.89828	43.4741	0.101614	4.41758	132.527	49.4	-83.1274	-619.757	0.05	-30.9878	-261.362
1990	2	15.4	8.8	12.1	1	8.3	6.6	2.56905	21.3231	0.068724	1.46541	43.9622	1	-42.9622	-42.9622	0.05	-2.14811
1990	3	15.6	8.9	12.2	40.2	11.1	6.7	2.58844	28.7316	0.068954	1.98116	59.4348	40.2	-19.2348	-62.1971	0.1	-6.21971
1990	4	16.9	8.9	12.9	65.8	14.2	8	2.82843	40.1637	0.070564	2.83411	85.0233	65.8	-19.2233	-81.4203	0.2	-16.2841
1990	5	23.5	14.3	18.9	2.7	16.2	9.2	3.03315	49.137	0.084364	4.1454	124.362	2.7	-121.662	-203.082	0.3	-60.9247
1990	6	27.1	18	22.5	7	17.1	9.1	3.01662	51.5842	0.092644	4.77897	143.369	7	-136.369	-339.451	0.2	-67.8903
1990	7	29.4	20.4	24.9	0.2	16.7	9	3	50.1	0.098164	4.91802	147.54	0.2	-147.34	-486.792	0.1	-48.6792
1990	8	29.2	20.8	25	70.2	15	8.4	2.89828	43.4741	0.098394	4.27759	128.328	70.2	-58.1278	-544.92	0.05	-27.246	-229.392
1991	2	10.3	5.1	7.7	82.5	8.3	5.2	2.28035	18.9269	0.058604	1.10919	33.2758	82.5	49.2242	49.2242	0.05	2.46121
1991	3	15.2	8.3	11.7	39.9	11.1	6.9	2.62679	29.1573	0.067804	1.97698	59.3095	39.9	-19.4095	29.8147	0.1	2.98147
1991	4	16.7	8.4	12.6	19.9	14.2	8.3	2.88097	40.9098	0.069874	2.85853	85.7559	19.9	-65.8559	-36.0412	0.2	-7.20824
1991	5	19.4	10.5	14.9	166.3	16.2	8.9	2.98329	48.3292	0.075164	3.63262	108.979	166.3	57.3214	21.2802	0.3	6.38406
1991	6	26.1	16.2	21.1	31.7	17.1	9.9	3.14643	53.8039	0.089424	4.81136	144.341	31.7	-112.641	-91.3606	0.2	-18.2721
1991	7	30.6	20.4	25.5	0	16.7	10.2	3.19374	53.3355	0.099544	5.30923	159.277	0	-159.277	-250.638	0.1	-25.0638
1991	8	30.2	21	25.6	47	15	9.2	3.03315	45.4973	0.099774	4.53944	136.183	47	-89.1833	-339.821	0.05	-16.991	-55.7084
1992	2	11.7	5.4	8.6	19.1	8.3	6.3	2.50998	20.8328	0.060674	1.26401	37.9203	19.1	-18.8203	-18.8203	0.05	-0.941017
1992	3	14.7	7.8	11.3	38	11.1	6.9	2.62679	29.1573	0.066884	1.95016	58.5047	38	-20.5047	-39.3251	0.1	-3.93251
1992	4	17.7	8.8	13.3	34.4	14.2	8.9	2.98329	42.3627	0.071484	3.02825	90.8476	34.4	-56.4476	-95.7727	0.2	-19.1545
1992	5	23.6	13.7	18.6	44.4	16.2	9.9	3.14643	50.9721	0.083674	4.26504	127.951	44.4	-83.5512	-179.324	0.3	-53.7972
1992	6	24.7	15.3	20	33.1	17.1	9.4	3.06594	52.4276	0.086894	4.55564	136.669	33.1	-103.569	-282.893	0.2	-56.5786
1992	7	29.6	19	24.3	0	16.7	10.6	3.25576	54.3713	0.096784	5.26227	157.868	0	-157.868	-440.761	0.1	-44.0761
1992	8	30.8	21.2	26	0	15	9.6	3.09839	46.4758	0.100694	4.67983	140.395	0	-140.395	-581.156	0.05	-29.0578	-207.538
1993	2	11.6	6.1	8.8	35.6	8.3	5.5	2.34521	19.4652	0.061134	1.18999	35.6996	35.6	-0.0996127	-0.0996127	0.05	-0.00498063
1993	3	14.8	6.8	10.8	5.4	11.1	8	2.82843	31.3955	0.065734	2.06375	61.9126	5.4	-56.5126	-56.6122	0.1	-5.66122
1993	4	17.7	9.4	13.6	68	14.2	8.3	2.88097	40.9098	0.072174	2.95262	88.5787	68	-20.5787	-77.191	0.2	-15.4382
1993	5	23.1	13.4	18.2	24.5	16.2	9.7	3.11448	50.4546	0.082754	4.17532	125.26	24.5	-100.76	-177.951	0.3	-53.3852
1993	6	28.1	17.9	23.1	0	17.1	10.2	3.19374	54.613	0.094024	5.13493	154.048	0	-154.048	-331.999	0.2	-66.3997
1993	7	29.3	19	24.1	0	16.7	10.3	3.20936	53.5963	0.096324	5.16261	154.878	0	-154.878	-486.877	0.1	-48.6877
1993	8	30.1	20.8	25.5	0.5	15	9.3	3.04959	45.7439	0.099544	4.55353	136.606	0.5	-136.106	-622.983	0.05	-31.1491	-220.726
1994	2	12.5	6.1	9.3	12.3	8.3	6.4	2.52982	20.9975	0.062284	1.30781	39.2343	12.3	-26.9343	-26.9343	0.05	-1.34671
1994	3	16.5	8.4	12.5	7.7	11.1	8.1	2.84605	31.5912	0.069644	2.20013	66.004	7.7	-58.304	-85.2383	0.1	-8.52383
1994	4	17.7	8.8	13.2	24.2	14.2	8.9	2.98329	42.3627	0.071254	3.01851	90.5553	24.2	-66.3553	-151.594	0.2	-30.3187
1994	5	24.4	14.4	19.4	1.9	16.2	10	3.16228	51.2289	0.085514	4.38079	131.424	1.9	-129.524	-281.117	0.3	-84.3352
1994	6	27.5	17.1	22.3	1.5	17.1	10.4	3.2249	55.1458	0.092184	5.08356	152.507	1.5	-151.007	-432.124	0.2	-86.4248
1994	7	31.5	21.2	26.4	-0.3	16.7	10.3	3.20936	53.5963	0.101614	5.44614	163.384	-0.3	-163.684	-595.808	0.1	-59.5808
1994	8	31.4	22.4	26.9	5.5	15	9	3	45	0.102764	4.62438	138.731	5.5	-133.231	-729.04	0.05	-36.452	-306.982
1995	2	14	8	11	20.2	8.3	6	2.44949	20.3308	0.066194	1.34577	40.3732	20.2	-20.1732	-20.1732	0.05	-1.00866
1995	3	15	7.2	11.1	17	11.1	7.8	2.79285	31.0006	0.066424	2.05918	61.7755	17	-44.7755	-64.9488	0.1	-6.49488
1995	4	18.7	9.1	13.9	2.5	14.2	9.6	3.09839	43.9971	0.072864	3.2058	96.1741	2.5	-93.6741	-158.623	0.2	-31.7246
1995	5	23.8	13.8	18.8	2.5	16.2	10	3.16228	51.2289	0.084134	4.31009	129.303	2.5	-126.803	-285.426	0.3	-85.6277
1995	6	26.3	16.6	21.5	35.5	17.1	9.7	3.11448	53.2576	0.090344	4.81151	144.345	35.5	-108.845	-394.271	0.2	-78.8542
1995	7	30.6	20.5	25.5	0.5	16.7	10.1	3.17805	53.0734	0.099544	5.28314	158.494	0.5	-157.994	-552.265	0.1	-55.2265
1995	8	29	20.3	24.7	72.7	15	8.7	2.94958	44.2436	0.097704	4.32278	129.683	72.7	-56.9834	-609.249	0.05	-30.4624	-289.399
1996	2	11.4	5.7	8.5	44.9	8.3	5.7	2.38747	19.816	0.060444	1.19776	35.9327	44.9	8.96729	8.96729	0.05	0.448365
1996	3	14.7	7.4	11	21.1	11.1	7.3	2.70185	29.9905	0.066194	1.98519	59.5558	21.1	-38.4558	-29.4885	0.1	-2.94885
1996	4	17.8	10.1	13.9	38.8	14.2	7.7	2.77489	39.4034	0.072864	2.87109	86.1327	38.8	-47.3327	-76.8212	0.2	-15.3642
1996	5	22.1	12.6	17.4	20	16.2	9.5	3.08221	49.9318	0.080914	4.04018	121.205	20	-101.205	-178.027	0.3	-53.408
1996	6	26.2	16.5	21.2	9.2	17.1	9.7	3.11448	53.2576	0.089654	4.77476	143.243	9.2	-134.043	-312.069	0.2	-62.4139
1996	7	29.3	18.9	24.1	0	16.7	10.4	3.2249	53.8559	0.096324	5.18761	155.628	0	-155.628	-467.698	0.1	-46.7698
1996	8	31	19	25	0.4	15	12	3.4641	51.9615	0.098394	5.1127	153.381	0.4	-152.981	-620.679	0.05	-31.0339	-211.49
1997	2	14	7.2	10.6	5	8.3	6.8	2.60768	21.6438	0.065274	1.41277	42.3832	5	-37.3832	-37.3832	0.05	-1.86916
1997	3	16.3	8	12.2	-0.3	11.1	8.3	2.88097	31.9788	0.068954	2.20507	66.152	-0.3	-66.452	-103.835	0.1	-10.3835
1997	4	19	10	14.5	35	14.2	9	3	42.6	0.074244	3.16279	94.8838	35	-59.8838	-163.719	0.2	-32.7438
1997	5	24	14.2	19.1	6.2	16.2	9.8	3.1305	50.714	0.084824	4.30177	129.053	6.2	-122.853	-286.572	0.3	-85.9716
1997	6	27.3	17.6	22.5	23.3	17.1	9.7	3.11448	53.2576	0.092644	4.934	148.02	23.3	-124.72	-411.292	0.2	-82.2584
1997	7	29.1	19.1	24.2	-0.3	16.7	10	3.16228	52.81	0.096554	5.09902	152.971	-0.3	-153.271	-564.563	0.1	-56.4563
1997	8	29.1	19.2	24.2	27.1	15	9.9	3.14643	47.1964	0.096554	4.557	136.71	27.1	-109.61	-674.173	0.05	-33.7086	-303.391
1998	2	13.2	7.4	10.3	33.1	8.3	5.8	2.40832	19.989	0.064584	1.29097	38.7292	33.1	-5.62918	-5.62918	0.05	-0.281459
1998	3	15.4	7.5	11.5	16.8	11.1	7.9	2.81069	31.1987	0.067344	2.10105	63.0314	16.8	-46.2314	-51.8605	0.1	-5.18605
1998	4	17.7	9.5	13.6	36.7	14.2	8.2	2.86356	40.6626	0.072174	2.93478	88.0435	36.7	-51.3435	-103.204	0.2	-20.6408
1998	5	22.1	12.9	17.5	49.9	16.2	9.2	3.03315	49.137	0.081144	3.98718	119.615	49.9	-69.7153	-172.919	0.3	-51.8758
1998	6	27.5	17.4	22.5	4.2	17.1	10.1	3.17805	54.3447	0.092644	5.03471	151.041	4.2	-146.841	-319.76	0.2	-63.9521
1998	7	30.2	19.9	25.1	0	16.7	10.3	3.20936	53.5963	0.098624	5.28588	158.577	0	-158.577	-478.337	0.1	-47.8337
1998	8	30.1	20.3	25.2	13.4	15	9.8	3.1305	46.9574	0.098854	4.64193	139.258	13.4	-125.858	-604.195	0.05	-30.2097	-219.98
1999	2	11.1	5	8.1	24.5	8.3	6.1	2.46982	20.4995	0.059524	1.22021	36.6063	24.5	-12.1063	-12.1063	0.05	-0.605317
1999	3	15.2	7.6	11.4	16.9	11.1	7.6	2.75681	30.6006	0.067114	2.05373	61.6118	16.9	-44.7118	-56.8182	0.1	-5.68182
1999	4	19.4	9.3	14.3	1.4	14.2	10.1	3.17805	45.1283	0.073784	3.32975	99.8924	1.4	-98.4924	-155.311	0.2	-31.0621
1999	5	25	14.7	19.9	14.6	16.2	10.3	3.20936	51.9917	0.086664	4.5058	135.174	14.6	-120.574	-275.885	0.3	-82.7654
1999	6	27.4	17.3	22.4	0	17.1	10.1	3.17805	54.3447	0.092414	5.02221	150.666	0	-150.666	-426.551	0.2	-85.3102
1999	7	30.3	20	25.1	15.7	16.7	10.3	3.20936	53.5963	0.098624	5.28588	158.577	15.7	-142.877	-569.427	0.1	-56.9427
1999	8	30.9	21.2	26	0	15	9.7	3.11448	46.7172	0.100694	4.70415	141.124	0	-141.124	-710.552	0.05	-35.5276	-297.895
2000	2	13.2	6.7	9.9	0.3	8.3	6.5	2.54951	21.1609	0.063664	1.34719	40.4157	0.3	-40.1157	-40.1157	0.05	-2.00578
2000	3	15.3	7.9	11.6	2.4	11.1	7.4	2.72029	30.1953	0.067574	2.04041	61.2124	2.4	-58.8124	-98.9281	0.1	-9.89281
2000	4	18.4	10.4	14.4	26.5	14.2	8	2.82843	40.1637	0.074014	2.97267	89.1802	26.5	-62.6802	-161.608	0.2	-32.3217
2000	5	25	14.7	19.9	5.1	16.2	10.3	3.20936	51.9917	0.086664	4.5058	135.174	5.1	-130.074	-291.682	0.3	-87.5047
2000	6	26.4	17.2	21.8	17.6	17.1	9.2	3.03315	51.8669	0.091034	4.72165	141.649	17.6	-124.049	-415.732	0.2	-83.1464
2000	7	29.6	19.5	24.6	5.6	16.7	10.1	3.17805	53.0734	0.097474	5.17328	155.198	5.6	-149.598	-565.33	0.1	-56.533
2000	8	29.7	20.3	25	13.6	15	9.4	3.06594	45.9891	0.098394	4.52505	135.752	13.6	-122.152	-687.482	0.05	-34.3741	-305.779
2001	2	11.8	5.5	8.7	51.7	8.3	6.3	2.50998	20.8328	0.060904	1.2688	38.0641	51.7	13.6359	13.6359	0.05	0.681796
2001	3	17.4	9.2	13.3	0	11.1	8.2	2.86356	31.7856	0.071484	2.27216	68.1648	0	-68.1648	-54.5289	0.1	-5.45289
2001	4	18	9.5	13.7	7.7	14.2	8.5	2.91548	41.3998	0.072404	2.99751	89.9252	7.7	-82.2252	-136.754	0.2	-27.3508
2001	5	22.3	12.9	17.6	37.8	16.2	9.4	3.06594	49.6683	0.081374	4.0417	121.251	37.8	-83.4511	-220.205	0.3	-66.0616
2001	6	27.7	17.6	22.7	0	17.1	10.1	3.17805	54.3447	0.093104	5.0597	151.791	0	-151.791	-371.996	0.2	-74.3993
2001	7	29.4	19.7	24.6	17	16.7	9.7	3.11448	52.0119	0.097474	5.0698	152.094	17	-135.094	-507.09	0.1	-50.709
2001	8	30.4	20.9	25.6	45.5	15	9.5	3.08221	46.2331	0.099774	4.61286	138.386	45.5	-92.8859	-599.976	0.05	-29.9988	-253.291
2002	2	12.8	6	9.4	9.6	8.3	6.8	2.60768	21.6438	0.062514	1.35304	40.5911	9.6	-30.9911	-30.9911	0.05	-1.54956
2002	3	15.6	8.1	11.8	72.8	11.1	7.5	2.73861	30.3986	0.068034	2.06814	62.0442	72.8	10.7558	-20.2353	0.1	-2.02353
2002	4	17.6	8.9	13.3	92.4	14.2	8.7	2.94958	41.884	0.071484	2.99403	89.821	92.4	2.57896	-17.6563	0.2	-3.53126
2002	5	20.6	12.2	16.4	76.2	16.2	8.4	2.89828	46.9521	0.078614	3.69109	110.733	76.2	-34.5327	-52.189	0.3	-15.6567
2002	6	26.9	17.6	22.2	26.2	17.1	9.3	3.04959	52.148	0.091954	4.79522	143.856	26.2	-117.656	-169.845	0.2	-33.9691
2002	7	27.6	19.3	23.4	24.7	16.7	8.3	2.88097	48.1122	0.094714	4.5569	136.707	24.7	-112.007	-281.853	0.1	-28.1853
2002	8	26.6	18.2	22.4	129	15	8.4	2.89828	43.4741	0.092414	4.01762	120.529	129	8.47145	-273.381	0.05	-13.6691	-98.5845
2003	2	10.7	4.8	7.8	101.2	8.3	5.9	2.42899	20.1606	0.058834	1.18613	35.5839	101.2	65.6161	65.6161	0.05	3.2808
2003	3	14.6	6.9	10.8	13.1	11.1	7.7	2.77489	30.8012	0.065734	2.02469	60.7407	13.1	-47.6407	17.9754	0.1	1.79754
2003	4	17.2	9.2	13.2	46.7	14.2	8	2.82843	40.1637	0.071254	2.86182	85.8547	46.7	-39.1547	-21.1792	0.2	-4.23585
2003	5	21.7	13.1	17.4	17.1	16.2	8.6	2.93258	47.5077	0.080914	3.84404	115.321	17.1	-98.2212	-119.4	0.3	-35.8201
2003	6	29.3	19.7	24.5	0.5	17.1	9.6	3.09839	52.9824	0.097244	5.15222	154.567	0.5	-154.067	-273.467	0.2	-54.6934
2003	7	29.3	21.4	25.4	0.3	16.7	7.9	2.81069	46.9386	0.099314	4.66166	139.85	0.3	-139.55	-413.017	0.1	-41.3017
2003	8	29.9	22.3	26.1	4.7	15	7.6	2.75681	41.3521	0.100924	4.17342	125.203	4.7	-120.503	-533.52	0.05	-26.676	-157.649
2004	2	11.7	7.1	9.4	61.9	8.3	4.6	2.14476	17.8015	0.062514	1.11284	33.3853	61.9	28.5147	28.5147	0.05	1.42573
2004	3	13.1	7.8	10.5	65.2	11.1	5.3	2.30217	25.5541	0.065044	1.66214	49.8643	65.2	15.3357	43.8504	0.1	4.38504
2004	4	17	9.9	13.5	34	14.2	7.1	2.66458	37.8371	0.071944	2.72215	81.6645	34	-47.6645	-3.81409	0.2	-0.762819
2004	5	20.2	12.7	16.5	37.6	16.2	7.5	2.73861	44.3655	0.078844	3.49796	104.939	37.6	-67.3387	-71.1528	0.3	-21.3458
2004	6	28.3	18.8	23.6	4.5	17.1	9.5	3.08221	52.7057	0.095174	5.01622	150.486	4.5	-145.986	-217.139	0.2	-43.4278
2004	7	30.2	21.5	25.8	19.3	16.7	8.7	2.94958	49.2579	0.100234	4.93732	148.12	19.3	-128.82	-345.959	0.1	-34.5959
2004	8	30.9	22.8	26.9	11.5	15	8.1	2.84605	42.6907	0.102764	4.38707	131.612	11.5	-120.112	-466.071	0.05	-23.3035	-117.625
2005	2	8.9	4.2	6.6	54.3	8.3	5.4	2.32379	19.2875	0.056074	1.13476	34.0427	12.1	-21.9427	-21.9427	0.05	-1.09714
2005	3	13.3	6.7	10	11.4	11.1	6	2.44949	27.1893	0.063894	1.53087	45.9261	51.9	5.97395	-15.9688	0.1	-1.59688
2005	4	18.1	10	14.1	25.2	14.2	5.2	2.28035	32.381	0.073324	2.16577	64.9731	16.5	-48.4731	-64.4419	0.2	-12.8884
2005	5	24.8	15.5	20.2	6.9	16.2	8.5	2.91548	47.2307	0.087354	3.25675	97.7024	19.4	-78.3024	-142.744	0.3	-42.8233
2005	6	30.2	20.7	25.5	0	17.1	9.1	3.01662	51.5842	0.099544	4.22134	126.64	-0.3	-126.94	-269.685	0.2	-53.9369
2005	7	31.1	22.7	26.9	0	16.7	9	3	50.1	0.102764	4.52623	135.787	-0.3	-136.087	-405.772	0.1	-40.5772
2005	8	28.2	21.3	24.7	12.5	15	8.6	2.93258	43.9886	0.097704	3.83247	114.974	0	-114.974	-520.746	0.05	-26.0373	-178.957
2006	2	10	5	7.5	90.7	8.3	5	2.23607	18.5594	0.058144	1.07912	32.3735	90.7	58.3265	58.3265	0.05	2.91633
2006	3	14.3	8	11.1	29	11.1	6.3	2.50998	27.8608	0.066424	1.85062	55.5187	29	-26.5187	31.8078	0.1	3.18078
2006	4	20.1	12.1	16.1	47.9	14.2	8	2.82843	40.1637	0.077924	3.12971	93.8914	47.9	-45.9914	-14.1836	0.2	-2.83672
2006	5	24	15.5	19.7	3.7	16.2	8.5	2.91548	47.2307	0.086204	4.07148	122.144	3.7	-118.444	-132.628	0.3	-39.7884
2006	6	28.8	19.8	24.3	2.5	17.1	9	3	51.3	0.096784	4.96502	148.951	2.5	-146.451	-279.078	0.2	-55.8157
2006	7	33.3	23.9	28.6	0	16.7	9.4	3.06594	51.2012	0.106674	5.46184	163.855	0	-163.855	-442.934	0.1	-44.2934
2006	8	29.1	21.6	25.3	19	15	7.5	2.73861	41.0792	0.099084	4.07029	122.109	19	-103.109	-546.042	0.05	-27.3021	-163.939
2007	2	13.3	7.8	10.6	48.2	8.3	5.5	2.34521	19.4652	0.065274	1.27057	38.1172	48.2	10.0828	10.0828	0.05	0.50414
2007	3	14	7.6	10.8	56.9	11.1	6.4	2.52982	28.081	0.065734	1.84588	55.3763	56.9	1.52366	11.6065	0.1	1.16065
2007	4	18.6	11.8	15.2	97.8	14.2	6.8	2.60768	37.0291	0.075854	2.8088	84.2641	97.8	13.5359	25.1424	0.2	5.02847
2007	5	24.5	15.8	20.2	1	16.2	8.7	2.94958	47.7831	0.087354	4.17405	125.221	1	-124.221	-99.0791	0.3	-29.7237
2007	6	28.7	19.4	24	1.2	17.1	9.3	3.04959	52.148	0.096094	5.01111	150.333	1.2	-149.133	-248.212	0.2	-49.6425
2007	7	30.8	21.9	26.3	0	16.7	8.9	2.98329	49.8209	0.101384	5.05104	151.531	0	-151.531	-399.744	0.1	-39.9744
2007	8	29.2	21.4	25.3	39.3	15	7.8	2.79285	41.8927	0.099084	4.1509	124.527	39.3	-85.2269	-484.971	0.05	-24.2485	-136.896
2008	2	12.9	6.9	9.9	33.2	8.3	6	2.44949	20.3308	0.063664	1.29434	38.8301	33.2	-5.63013	-5.63013	0.05	-0.281507
2008	3	14.5	7.8	11.1	8.9	11.1	6.7	2.58844	28.7316	0.066424	1.90847	57.2541	8.9	-48.3541	-53.9842	0.1	-5.39842
2008	4	19	10.7	14.9	22.7	14.2	8.3	2.88097	40.9098	0.075164	3.07494	92.2483	22.7	-69.5483	-123.533	0.2	-24.7065
2008	5	21.8	14.4	18.1	2.1	16.2	7.4	2.72029	44.0688	0.082524	3.63673	109.102	2.1	-107.002	-230.534	0.3	-69.1603
2008	6	26.7	18	22.4	184.7	17.1	8.7	2.94958	50.4378	0.092414	4.66115	139.835	184.7	44.8654	-185.669	0.2	-37.1338
2008	7	30.5	22	26.3	1.2	16.7	8.5	2.91548	48.6884	0.101384	4.93623	148.087	1.2	-146.887	-332.556	0.1	-33.2556
2008	8	30.3	22.5	26.4	0.3	15	7.8	2.79285	41.8927	0.101614	4.25689	127.707	0.3	-127.407	-459.963	0.05	-22.9981	-192.934
2009	2	10.9	5.6	8.3	35	8.3	5.3	2.30217	19.108	0.059984	1.14618	34.3853	35	0.614709	0.614709	0.05	0.0307354
2009	3	14	7	10.5	35	11.1	7	2.64575	29.3678	0.065044	1.9102	57.3061	35	-22.3061	-21.6913	0.1	-2.16913
2009	4	17.2	10	13.6	38.9	14.2	7.2	2.68328	38.1026	0.072174	2.75002	82.5005	38.9	-43.6005	-65.2919	0.2	-13.0584
2009	5	25.2	16.2	20.7	11.3	16.2	9	3	48.6	0.088504	4.30129	129.039	11.3	-117.739	-183.031	0.3	-54.9092
2009	6	30	20.3	25.1	1.1	17.1	9.7	3.11448	53.2576	0.098624	5.25248	157.574	1.1	-156.474	-339.505	0.2	-67.901
2009	7	31.9	23.3	27.6	-0.3	16.7	8.6	2.93258	48.974	0.104374	5.11161	153.348	-0.3	-153.648	-493.154	0.1	-49.3154
2009	8	31.2	22.9	27	-0.3	15	8.3	2.88097	43.2146	0.102994	4.45084	133.525	-0.3	-133.825	-626.979	0.05	-31.3489	-218.671
2010	2	11.4	6.3	8.9	46.8	8.3	5.1	2.25832	18.744	0.061364	1.15021	34.5063	46.8	12.2937	12.2937	0.05	0.614686
2010	3	13.2	7.1	10.1	40.4	11.1	6.1	2.46982	27.415	0.064124	1.75796	52.7387	40.4	-12.3387	-0.0450172	0.1	-0.00450172
2010	4	18.1	10.5	14.3	29.1	14.2	7.6	2.75681	39.1467	0.073784	2.8884	86.652	29.1	-57.552	-57.597	0.2	-11.5194
2010	5	22.5	13.5	18	54.1	16.2	9	3	48.6	0.082294	3.99949	119.985	54.1	-65.8847	-123.482	0.3	-37.0445
2010	6	26.9	18.1	22.5	10	17.1	8.8	2.96648	50.7268	0.092644	4.69953	140.986	10	-130.986	-254.468	0.2	-50.8935
2010	7	31.5	23.2	27.3	0	16.7	8.3	2.88097	48.1122	0.103684	4.98847	149.654	0	-149.654	-404.122	0.1	-40.4122
2010	8	29.6	22.1	25.8	2	15	7.5	2.73861	41.0792	0.100234	4.11753	123.526	2	-121.526	-525.648	0.05	-26.2824	-165.542
2011	2	12.3	6.8	9.6	54.1	8.3	5.5	2.34521	19.4652	0.062974	1.2258	36.7741	54.1	17.3259	17.3259	0.05	0.866295
2011	3	14.4	8.2	11.3	42.1	11.1	6.2	2.48998	27.6388	0.066884	1.84859	55.4578	42.1	-13.3578	3.96815	0.1	0.396815
2011	4	20.2	12.2	16.2	21.5	14.2	8	2.82843	40.1637	0.078154	3.13895	94.1685	21.5	-72.6685	-68.7004	0.2	-13.7401
2011	5	24.9	15.2	20	7.2	16.2	9.7	3.11448	50.4546	0.086894	4.3842	131.526	7.2	-124.326	-193.026	0.3	-57.9079
2011	6	27.1	17.9	22.5	30.6	17.1	9.2	3.03315	51.8669	0.092644	4.80515	144.155	30.6	-113.555	-306.581	0.2	-61.3162
2011	7	29.9	21.2	25.6	7	16.7	8.7	2.94958	49.2579	0.099774	4.91466	147.44	7	-140.44	-447.021	0.1	-44.7021
2011	8	30.9	22.2	26.6	0	15	8.7	2.94958	44.2436	0.102074	4.51613	135.484	0	-135.484	-582.505	0.05	-29.1252	-205.528
2012	2	12	2.7	7.4	38.7	8.3	9.3	3.04959	25.3116	0.057914	1.4659	43.9769	38.7	-5.27688	-5.27688	0.05	-0.263844
2012	3	18.6	7	12.8	17.2	11.1	11.6	3.40588	37.8052	0.070334	2.65899	79.7698	17.2	-62.5698	-67.8467	0.1	-6.78467
2012	4	20	9.8	14.9	36.4	14.2	10.2	3.19374	45.3512	0.075164	3.40877	102.263	36.4	-65.8632	-133.71	0.2	-26.742
2012	5	25.9	13.1	19.5	8	16.2	12.8	3.57771	57.9589	0.085744	4.96963	149.089	8	-141.089	-274.799	0.3	-82.4396
2012	6	31.9	18.8	25.4	1.2	17.1	13.1	3.61939	61.8916	0.099314	6.1467	184.401	1.2	-183.201	-458	0.2	-91.6
2012	7	31.5	19.4	25.5	0	16.7	12.1	3.47851	58.091	0.099544	5.78261	173.478	0	-173.478	-631.478	0.1	-63.1478
2012	8	34.4	21.5	28	8.7	15	12.9	3.59166	53.8749	0.105294	5.6727	170.181	8.7	-161.481	-792.959	0.05	-39.648	-310.626
2013	2	13.5	4.6	9.1	52.5	8.3	8.9	2.98329	24.7613	0.061824	1.53084	45.9252	52.5	6.57476	6.57476	0.05	0.328738
2013	3	17.3	8.8	13	7.2	11.1	8.5	2.91548	32.3618	0.070794	2.29102	68.7306	7.2	-61.5306	-54.9558	0.1	-5.49558
2013	4	19.7	9.1	14.4	27.7	14.2	10.6	3.25576	46.2319	0.074014	3.4218	102.654	27.7	-74.9541	-129.91	0.2	-25.982
2013	5	21.8	11.3	16.6	21.9	16.2	10.5	3.24037	52.494	0.079074	4.15091	124.527	21.9	-102.627	-232.537	0.3	-69.7612
2013	6	27.3	15.5	21.4	0	17.1	11.8	3.43511	58.7404	0.090114	5.29334	158.8	0	-158.8	-391.337	0.2	-78.2675
2013	7	32.8	20.1	26.5	22.2	16.7	12.7	3.56371	59.5139	0.101844	6.06113	181.834	22.2	-159.634	-550.971	0.1	-55.0971
2013	8	31.7	20.1	25.9	29.5	15	11.6	3.40588	51.0882	0.100464	5.13252	153.976	29.5	-124.476	-675.447	0.05	-33.7723	-268.047
2014	2	16.1	6.5	11.3	15.9	8.3	9.6	3.09839	25.7166	0.066884	1.72003	51.6009	15.9	-35.7009	-35.7009	0.05	-1.78504
2014	3	17.5	7.8	12.7	18.5	11.1	9.7	3.11448	34.5708	0.070104	2.42355	72.7064	18.5	-54.2064	-89.9073	0.1	-8.99073
2014	4	22.9	11.1	17	29.3	14.2	11.8	3.43511	48.7786	0.079994	3.902	117.06	29.3	-87.7599	-177.667	0.2	-35.5334
2014	5	23.9	12.5	18.2	6.8	16.2	11.4	3.37639	54.6975	0.082754	4.52644	135.793	6.8	-128.993	-306.66	0.3	-91.9981
2014	6	29.9	17.4	23.7	1	17.1	12.5	3.53553	60.4576	0.095404	5.7679	173.037	1	-172.037	-478.697	0.2	-95.7395
2014	7	29.5	19.7	24.6	0	16.7	9.8	3.1305	52.2793	0.097474	5.09587	152.876	0	-152.876	-631.573	0.1	-63.1573
2014	8	31.3	20.3	25.8	4.3	15	11	3.31662	49.7494	0.100234	4.98658	149.597	4.3	-145.297	-776.871	0.05	-38.8435	-336.048
2015	2	13.3	5	9.1	44.4	8.3	8.3	2.88097	23.9121	0.061824	1.47834	44.3502	44.4	0.0498091	0.0498091	0.05	0.00249045
2015	3	17.1	7.2	12.2	42.9	11.1	9.9	3.14643	34.9253	0.068954	2.40824	72.2472	42.9	-29.3472	-29.2974	0.1	-2.92974
2015	4	21.6	9.9	15.8	2	14.2	11.7	3.42053	48.5715	0.077234	3.75137	112.541	2	-110.541	-139.839	0.2	-27.9677
2015	5	26.6	13.1	19.9	4.8	16.2	13.5	3.67423	59.5226	0.086664	5.15847	154.754	4.8	-149.954	-289.793	0.3	-86.9378
2015	6	31.1	17.3	24.2	0.2	17.1	13.8	3.71484	63.5237	0.096554	6.13347	184.004	0.2	-183.804	-473.596	0.2	-94.7193
2015	7	34.7	21.9	28.4	0.4	16.7	12.8	3.57771	59.7477	0.106214	6.34605	190.381	0.4	-189.981	-663.578	0.1	-66.3578
2015	8	32.1	20.8	26.5	64	15	11.3	3.36155	50.4232	0.101844	5.1353	154.059	64	-90.059	-753.637	0.05	-37.6818	-316.592
2016	2	16.5	6.9	11.7	51.8	8.3	9.6	3.09839	25.7166	0.067804	1.74369	52.3107	51.8	-0.51067	-0.51067	0.05	-0.0255335
2016	3	16.9	7.2	12.1	20	11.1	9.7	3.11448	34.5708	0.068724	2.37584	71.2752	20	-51.2752	-51.7859	0.1	-5.17859
2016	4	20	10.4	15.2	44	14.2	9.6	3.09839	43.9971	0.075854	3.33736	100.121	44	-56.1207	-107.907	0.2	-21.5813
2016	5	23.7	12.7	18.2	39.2	16.2	11	3.31662	53.7293	0.082754	4.44632	133.389	39.2	-94.1895	-202.096	0.3	-60.6288
2016	6	29.4	16.9	23.2	5	17.1	12.5	3.53553	60.4576	0.094254	5.69837	170.951	5	-165.951	-368.047	0.2	-73.6094
2016	7	32.9	19.8	26.4	0	16.7	13.1	3.61939	60.4438	0.101614	6.14194	184.258	0	-184.258	-552.305	0.1	-55.2305
2016	8	31.8	19.4	25.6	0.2	15	12.4	3.52136	52.8205	0.099774	5.27011	158.103	0.2	-157.903	-710.209	0.05	-35.5104	-251.765
2017	2	16.8	7.7	12.3	25.6	8.3	9.1	3.01662	25.038	0.069184	1.73223	51.9668	25.6	-26.3668	-26.3668	0.05	-1.31834
2017	3	19.6	8.1	13.8	41.6	11.1	11.5	3.39116	37.6419	0.072634	2.73408	82.0225	41.6	-40.4225	-66.7893	0.1	-6.67893
2017	4	21.1	8.8	15	11.8	14.2	12.3	3.50714	49.8013	0.075394	3.75472	112.642	11.8	-100.842	-167.631	0.2	-33.5262
2017	5	26.9	14	20.5	8.8	16.2	12.9	3.59166	58.1848	0.088044	5.12283	153.685	8.8	-144.885	-312.516	0.3	-93.7547
2017	6	31.2	18.3	24.8	41.2	17.1	12.9	3.59166	61.4173	0.097934	6.01485	180.445	41.2	-139.245	-451.761	0.2	-90.3522
2017	7	33.3	20.5	27	2.2	16.7	12.8	3.57771	59.7477	0.102994	6.15366	184.61	2.2	-182.41	-634.171	0.1	-63.4171
2017	8	34	21.4	27.8	8.6	15	12.6	3.54965	53.2447	0.104834	5.58186	167.456	8.6	-158.856	-793.027	0.05	-39.6513	-328.699

## Sheet: MARRATXI
Year	Month	Tmax	Tmin	Tm	PP	Rº	Tmax-Tmin	(Tmax-Tmin)0.5	(Tmax-Tmin)0.5 *Rº	0.0023*(Tmed+17.78)	Eto	Eto mensual	PP	Eto-PP	∑Eto-PP	Weight coeficient	CWDi	∑ CWDi
1985	2	16.6	7.6	12.1	12.8	8.3	9	3	24.9	0.068724	1.71123	51.3368	12.8	-38.5368	-38.5368	0.05	-1.92684
1985	3	15.5	6.6	11.1	43.7	11.1	8.9	2.98329	33.1145	0.066424	2.1996	65.9879	43.7	-22.2879	-60.8247	0.1	-6.08247
1985	4	20.5	10.3	15.4	12.1	14.2	10.2	3.19374	45.3512	0.076314	3.46093	103.828	12.1	-91.7279	-152.553	0.2	-30.5105
1985	5	21.4	11.3	16.4	50.3	16.2	10.1	3.17805	51.4844	0.078614	4.0474	121.422	50.3	-71.1219	-223.674	0.3	-67.1023
1985	6	28.2	17.1	22.7	-0.3	17.1	11.1	3.33167	56.9715	0.093104	5.30427	159.128	-0.3	-159.428	-383.103	0.2	-76.6205
1985	7	33.1	21	27.1	0.8	16.7	12.1	3.47851	58.091	0.103224	5.99639	179.892	0.8	-179.092	-562.194	0.1	-56.2194
1985	8	30.4	19.7	25.1	0	15	10.7	3.27109	49.0663	0.098624	4.83911	145.173	0	-145.173	-707.368	0.05	-35.3684	-273.831
1986	2	12.2	5.7	8.9	63.2	8.3	6.5	2.54951	21.1609	0.061364	1.29852	38.9556	63.2	24.2444	24.2444	0.05	1.21222
1986	3	15.8	7.7	11.7	22.1	11.1	8.1	2.84605	31.5912	0.067804	2.14201	64.2602	22.1	-42.1602	-17.9158	0.1	-1.79158
1986	4	16.9	8.5	12.7	58.9	14.2	8.4	2.89828	41.1555	0.070104	2.88517	86.555	58.9	-27.655	-45.5708	0.2	-9.11415
1986	5	25.8	14.4	20.1	5	16.2	11.4	3.37639	54.6975	0.087124	4.76546	142.964	5	-137.964	-183.535	0.3	-55.0604
1986	6	27.8	16.5	22.2	3.2	17.1	11.3	3.36155	57.4825	0.091954	5.28574	158.572	3.2	-155.372	-338.907	0.2	-67.7814
1986	7	30.1	19.1	24.6	45.4	16.7	11	3.31662	55.3876	0.097474	5.39885	161.966	45.4	-116.566	-455.473	0.1	-45.5473
1986	8	30.8	21	25.9	2.7	15	9.8	3.1305	46.9574	0.100464	4.71753	141.526	2.7	-138.826	-594.299	0.05	-29.7149	-207.797
1987	2	12.4	6.3	9.4	101.5	8.3	6.1	2.46982	20.4995	0.062514	1.2815	38.4451	101.5	63.0549	63.0549	0.05	3.15274
1987	3	14.9	7.8	11.4	28.5	11.1	7.1	2.66458	29.5769	0.067114	1.98502	59.5507	28.5	-31.0507	32.0042	0.1	3.20042
1987	4	19.9	10.3	15.1	12.8	14.2	9.6	3.09839	43.9971	0.075624	3.32724	99.8171	12.8	-87.0171	-55.0129	0.2	-11.0026
1987	5	23.1	12	17.5	36	16.2	11.1	3.33167	53.973	0.081144	4.37958	131.388	36	-95.3875	-150.4	0.3	-45.1201
1987	6	27.2	16.6	21.9	-0.3	17.1	10.6	3.25576	55.6736	0.091264	5.08099	152.43	-0.3	-152.73	-303.13	0.2	-60.626
1987	7	31.4	20.6	26	36.5	16.7	10.8	3.28634	54.8818	0.100694	5.52627	165.788	36.5	-129.288	-432.418	0.1	-43.2418
1987	8	32.5	21.8	27.2	-0.3	15	10.7	3.27109	49.0663	0.103454	5.0761	152.283	-0.3	-152.583	-585.001	0.05	-29.2501	-182.887
1988	2	13.4	6.8	10.1	4.5	8.3	6.6	2.56905	21.3231	0.064124	1.36732	41.0196	4.5	-36.5196	-36.5196	0.05	-1.82598
1988	3	16.2	8.7	12.5	21.9	11.1	7.5	2.73861	30.3986	0.069644	2.11708	63.5124	21.9	-41.6124	-78.1321	0.1	-7.81321
1988	4	19	11	15	56.4	14.2	8	2.82843	40.1637	0.075394	3.0281	90.843	56.4	-34.443	-112.575	0.2	-22.515
1988	5	23.9	14.2	19.1	61.2	16.2	9.7	3.11448	50.4546	0.084824	4.27976	128.393	61.2	-67.1929	-179.768	0.3	-53.9304
1988	6	28.2	17	22.6	30	17.1	11.2	3.34664	57.2275	0.092874	5.31495	159.449	30	-129.449	-309.216	0.2	-61.8433
1988	7	33.4	20.8	27.1	-0.3	16.7	12.6	3.54965	59.2791	0.103224	6.11903	183.571	-0.3	-183.871	-493.087	0.1	-49.3087
1988	8	33.8	21.5	27.7	0.5	15	12.3	3.50714	52.607	0.104604	5.50291	165.087	0.5	-164.587	-657.674	0.05	-32.8837	-230.12
1989	2	16.9	8.1	12.5	39.7	8.3	8.8	2.96648	24.6218	0.069644	1.71476	51.4428	39.7	-11.7428	-11.7428	0.05	-0.587139
1989	3	19.1	9.3	14.2	27.3	11.1	9.8	3.1305	34.7485	0.073554	2.55589	76.6767	27.3	-49.3767	-61.1195	0.1	-6.11195
1989	4	19.6	10.3	15	37.2	14.2	9.3	3.04959	43.3042	0.075394	3.26488	97.9463	37.2	-60.7463	-121.866	0.2	-24.3732
1989	5	23.7	14.2	19	30.9	16.2	9.5	3.08221	49.9318	0.084594	4.22393	126.718	30.9	-95.8178	-217.684	0.3	-65.3051
1989	6	29.8	17.8	23.8	3.1	17.1	12	3.4641	59.2361	0.095634	5.66499	169.95	3.1	-166.85	-384.533	0.2	-76.9066
1989	7	33.1	21.4	27.3	15.6	16.7	11.7	3.42053	57.1228	0.103684	5.92272	177.682	15.6	-162.082	-546.615	0.1	-54.6615
1989	8	32.7	22.5	27.6	43.5	15	10.2	3.19374	47.9062	0.104374	5.00016	150.005	43.5	-106.505	-653.12	0.05	-32.656	-260.601
1990	2	18.5	10.1	14.3	0	8.3	8.4	2.89828	24.0557	0.073784	1.77492	53.2477	0	-53.2477	-53.2477	0.05	-2.66239
1990	3	18.3	8.8	13.6	44.3	11.1	9.5	3.08221	34.2125	0.072174	2.46925	74.0776	44.3	-29.7776	-83.0253	0.1	-8.30253
1990	4	18.9	9.6	14.3	65	14.2	9.3	3.04959	43.3042	0.073784	3.19516	95.8547	65	-30.8547	-113.88	0.2	-22.776
1990	5	25.3	14.3	19.8	7.5	16.2	11	3.31662	53.7293	0.086434	4.64404	139.321	7.5	-131.821	-245.701	0.3	-73.7104
1990	6	30.4	18.2	24.3	9.5	17.1	12.2	3.49285	59.7277	0.096784	5.78069	173.421	9.5	-163.921	-409.622	0.2	-81.9244
1990	7	32.4	20.1	26.3	1.8	16.7	12.3	3.50714	58.5692	0.101384	5.93798	178.139	1.8	-176.339	-585.961	0.1	-58.5961
1990	8	32	21	26.5	30.9	15	11	3.31662	49.7494	0.101844	5.06668	152	30.9	-121.1	-707.061	0.05	-35.3531	-283.325
1991	2	13.9	6.1	10	90.5	8.3	7.8	2.79285	23.1806	0.063894	1.4811	44.4331	90.5	46.0669	46.0669	0.05	2.30334
1991	3	17.4	9.2	13.3	56.4	11.1	8.2	2.86356	31.7856	0.071484	2.27216	68.1648	56.4	-11.7648	34.3021	0.1	3.43021
1991	4	18.4	9	13.7	31.1	14.2	9.4	3.06594	43.5364	0.072404	3.15221	94.5662	31.1	-63.4662	-29.1641	0.2	-5.83282
1991	5	21.9	10.8	16.4	59.7	16.2	11.1	3.33167	53.973	0.078614	4.24303	127.291	59.7	-67.591	-96.7551	0.3	-29.0265
1991	6	28	16.6	22.3	9.8	17.1	11.4	3.37639	57.7362	0.092184	5.32236	159.671	9.8	-149.871	-246.626	0.2	-49.3252
1991	7	33.1	20.7	26.9	-0.3	16.7	12.4	3.52136	58.8068	0.102764	6.04322	181.297	-0.3	-181.597	-428.222	0.1	-42.8222
1991	8	33.6	21.5	27.6	11.8	15	12.1	3.47851	52.1776	0.104374	5.44598	163.379	11.8	-151.579	-579.802	0.05	-28.9901	-150.263
1992	2	15.2	6.8	11	11.3	8.3	8.4	2.89828	24.0557	0.066194	1.59234	47.7703	11.3	-36.4703	-36.4703	0.05	-1.82351
1992	3	17.3	8.3	12.8	40.2	11.1	9	3	33.3	0.070334	2.34212	70.2637	40.2	-30.0637	-66.5339	0.1	-6.65339
1992	4	20.9	9.8	15.4	36.6	14.2	11.1	3.33167	47.3097	0.076314	3.61039	108.312	36.6	-71.7117	-138.246	0.2	-27.6491
1992	5	25.4	14.2	19.8	69.8	16.2	11.2	3.34664	54.2156	0.086434	4.68607	140.582	69.8	-70.7821	-209.028	0.3	-62.7083
1992	6	25.1	15.6	20.4	31.1	17.1	9.5	3.08221	52.7057	0.087814	4.6283	138.849	31.1	-107.749	-316.777	0.2	-63.3553
1992	7	31.5	19.8	25.7	0.4	16.7	11.7	3.42053	57.1228	0.100004	5.71251	171.375	0.4	-170.975	-487.752	0.1	-48.7752
1992	8	33.3	22.2	27.7	0.5	15	11.1	3.33167	49.975	0.104604	5.22758	156.828	0.5	-156.328	-644.079	0.05	-32.204	-243.169
1993	2	14	6.7	10.4	56.5	8.3	7.3	2.70185	22.4254	0.064814	1.45348	43.6043	56.5	12.8957	12.8957	0.05	0.644784
1993	3	17.4	7.6	12.5	11.8	11.1	9.8	3.1305	34.7485	0.069644	2.42002	72.6007	11.8	-60.8007	-47.9051	0.1	-4.79051
1993	4	20.5	10.1	15.3	53.7	14.2	10.4	3.2249	45.7936	0.076084	3.48416	104.525	53.7	-50.8249	-98.7299	0.2	-19.746
1993	5	25.1	13.8	19.5	38	16.2	11.3	3.36155	54.4571	0.085744	4.66937	140.081	38	-102.081	-200.811	0.3	-60.2433
1993	6	29.8	18.4	24.1	0	17.1	11.4	3.37639	57.7362	0.096324	5.56139	166.842	0	-166.842	-367.653	0.2	-73.5305
1993	7	31.3	20	25.7	0.5	16.7	11.3	3.36155	56.1378	0.100004	5.61401	168.42	0.5	-167.92	-535.573	0.1	-53.5573
1993	8	33	21.4	27.2	2	15	11.6	3.40588	51.0882	0.103454	5.28527	158.558	2	-156.558	-692.131	0.05	-34.6065	-245.829
1994	2	15.7	7.1	11.4	22.9	8.3	8.6	2.93258	24.3404	0.067114	1.63358	49.0074	22.9	-26.1074	-26.1074	0.05	-1.30537
1994	3	19.9	9.4	14.7	13	11.1	10.5	3.24037	35.9681	0.074704	2.68696	80.6089	13	-67.6089	-93.7163	0.1	-9.37163
1994	4	20.2	9.6	14.9	30.4	14.2	10.6	3.25576	46.2319	0.075164	3.47497	104.249	30.4	-73.8491	-167.565	0.2	-33.5131
1994	5	26.6	14.6	20.6	2.6	16.2	12	3.4641	56.1184	0.088274	4.9538	148.614	2.6	-146.014	-313.579	0.3	-94.0738
1994	6	30	17.1	23.6	-0.3	17.1	12.9	3.59166	61.4173	0.095174	5.84533	175.36	-0.3	-175.66	-489.239	0.2	-97.8479
1994	7	34.9	21.9	28.4	0.5	16.7	13	3.60555	60.2127	0.106214	6.39543	191.863	0.5	-191.363	-680.602	0.1	-68.0602
1994	8	35.2	22.8	29	10	15	12.4	3.52136	52.8205	0.107594	5.68316	170.495	10	-160.495	-841.097	0.05	-42.0549	-346.227
1995	2	18.1	9.2	13.7	17	8.3	8.9	2.98329	24.7613	0.072404	1.79282	53.7845	17	-36.7845	-36.7845	0.05	-1.83922
1995	3	17.3	8.3	12.8	19.6	11.1	9	3	33.3	0.070334	2.34212	70.2637	19.6	-50.6637	-87.4481	0.1	-8.74481
1995	4	21.6	13.8	17.7	13.9	14.2	7.8	2.79285	39.6584	0.081604	3.23629	97.0886	13.9	-83.1886	-170.637	0.2	-34.1274
1995	5	26.6	14.1	20.4	3.4	16.2	12.5	3.53553	57.2756	0.087814	5.0296	150.888	3.4	-147.488	-318.125	0.3	-95.4375
1995	6	28.1	17.1	22.6	19	17.1	11	3.31662	56.7143	0.092874	5.26728	158.018	19	-139.018	-457.143	0.2	-91.4287
1995	7	33.2	21	27.1	2	16.7	12.2	3.49285	58.3306	0.103224	6.02112	180.634	2	-178.634	-635.777	0.1	-63.5777
1995	8	30.9	21.2	26.1	6.1	15	9.7	3.11448	46.7172	0.100924	4.71489	141.447	6.1	-135.347	-771.124	0.05	-38.5562	-333.711
1996	2	13.7	6.6	10.1	48.6	8.3	7.1	2.66458	22.116	0.064124	1.41817	42.5451	48.6	6.05494	6.05494	0.05	0.302747
1996	3	16.5	8.6	12.6	18.2	11.1	7.9	2.81069	31.1987	0.069874	2.17998	65.3993	18.2	-47.1993	-41.1444	0.1	-4.11444
1996	4	19.3	11.6	15.4	32.6	14.2	7.7	2.77489	39.4034	0.076314	3.00703	90.2109	32.6	-57.6109	-98.7553	0.2	-19.7511
1996	5	23.6	13.8	18.7	23.2	16.2	9.8	3.1305	50.714	0.083904	4.25511	127.653	23.2	-104.453	-203.209	0.3	-60.9626
1996	6	27.6	17.6	22.6	25.9	17.1	10	3.16228	54.0749	0.092874	5.02216	150.665	25.9	-124.765	-327.973	0.2	-65.5947
1996	7	30.9	20.3	25.6	0	16.7	10.6	3.25576	54.3713	0.099774	5.42484	162.745	0	-162.745	-490.718	0.1	-49.0718
1996	8	30.7	21	25.9	34.3	15	9.7	3.11448	46.7172	0.100464	4.6934	140.802	34.3	-106.502	-597.22	0.05	-29.861	-229.053
1997	2	17.4	8.9	13.1	7	8.3	8.5	2.91548	24.1985	0.071024	1.71867	51.5601	7	-44.5601	-44.5601	0.05	-2.22801
1997	3	19.4	9.2	14.4	24.6	11.1	10.2	3.19374	35.4506	0.074014	2.62384	78.7151	24.6	-54.1151	-98.6752	0.1	-9.86752
1997	4	20.6	11.1	15.9	31.7	14.2	9.5	3.08221	43.7673	0.077464	3.39039	101.712	31.7	-70.0118	-168.687	0.2	-33.7374
1997	5	24.9	15.2	20	12.1	16.2	9.7	3.11448	50.4546	0.086894	4.3842	131.526	12.1	-119.426	-288.113	0.3	-86.4339
1997	6	27.7	18.6	23.2	51.9	17.1	9.1	3.01662	51.5842	0.094254	4.86202	145.861	51.9	-93.9606	-382.074	0.2	-76.4147
1997	7	30.2	20	25.1	1.1	16.7	10.2	3.19374	53.3355	0.098624	5.26016	157.805	1.1	-156.705	-538.779	0.1	-53.8779
1997	8	31.5	21.8	26.6	13.5	15	9.7	3.11448	46.7172	0.102074	4.76861	143.058	13.5	-129.558	-668.337	0.05	-33.4169	-295.976
1998	2	16.5	8.5	12.5	33.8	8.3	8	2.82843	23.4759	0.069644	1.63496	49.0488	33.8	-15.2488	-15.2488	0.05	-0.762438
1998	3	18.9	9	14	12.6	11.1	9.9	3.14643	34.9253	0.073094	2.55283	76.585	12.6	-63.985	-79.2337	0.1	-7.92337
1998	4	19.7	11.1	15.4	33.1	14.2	8.6	2.93258	41.6426	0.076314	3.17791	95.3373	33.1	-62.2373	-141.471	0.2	-28.2942
1998	5	23.2	14.6	18.9	51	16.2	8.6	2.93258	47.5077	0.084364	4.00794	120.238	51	-69.2383	-210.709	0.3	-63.2128
1998	6	28.9	18.3	23.6	3.1	17.1	10.6	3.25576	55.6736	0.095174	5.29868	158.96	3.1	-155.86	-366.57	0.2	-73.3139
1998	7	31.7	21.3	26.5	-0.3	16.7	10.4	3.2249	53.8559	0.101844	5.4849	164.547	-0.3	-164.847	-531.417	0.1	-53.1417
1998	8	32.4	21.5	27	8.1	15	10.9	3.30151	49.5227	0.102994	5.10054	153.016	8.1	-144.916	-676.333	0.05	-33.8166	-260.465
1999	2	14.3	5.9	10.1	23	8.3	8.4	2.89828	24.0557	0.064124	1.54255	46.2764	23	-23.2764	-23.2764	0.05	-1.16382
1999	3	18.2	9.3	13.8	19	11.1	8.9	2.98329	33.1145	0.072634	2.40524	72.1571	19	-53.1571	-76.4335	0.1	-7.64335
1999	4	21.1	10.4	15.8	11	14.2	10.7	3.27109	46.4494	0.077234	3.58747	107.624	11	-96.6242	-173.058	0.2	-34.6115
1999	5	27	15.6	21.3	11	16.2	11.4	3.37639	54.6975	0.089884	4.91643	147.493	11	-136.493	-309.551	0.3	-92.8652
1999	6	28.7	17.9	23.3	2.6	17.1	10.8	3.28634	56.1963	0.094484	5.30965	159.29	2.6	-156.69	-466.24	0.2	-93.2481
1999	7	31.4	20.9	26.2	18.5	16.7	10.5	3.24037	54.1142	0.101154	5.47387	164.216	18.5	-145.716	-611.956	0.1	-61.1956
1999	8	32.8	22.4	27.6	-0.3	15	10.4	3.2249	48.3735	0.104374	5.04894	151.468	-0.3	-151.768	-763.724	0.05	-38.1862	-328.914
2000	2	17.8	8.4	13.2	1.2	8.3	9.4	3.06594	25.4473	0.071254	1.81322	54.3967	1.2	-53.1967	-53.1967	0.05	-2.65983
2000	3	19.2	9.3	14.2	5	11.1	9.9	3.14643	34.9253	0.073554	2.5689	77.0669	5	-72.0669	-125.264	0.1	-12.5264
2000	4	21.1	11.5	16.3	8.3	14.2	9.6	3.09839	43.9971	0.078384	3.44867	103.46	8.3	-95.16	-220.424	0.2	-44.0847
2000	5	26.2	15.9	21	1.9	16.2	10.3	3.20936	51.9917	0.089194	4.63734	139.12	1.9	-137.22	-357.644	0.3	-107.293
2000	6	28.7	18.1	23.4	11.2	17.1	10.6	3.25576	55.6736	0.094714	5.27307	158.192	11.2	-146.992	-504.636	0.2	-100.927
2000	7	30.9	20.2	25.5	1.6	16.7	10.7	3.27109	54.6271	0.099544	5.4378	163.134	1.6	-161.534	-666.17	0.1	-66.617
2000	8	32.3	21.4	26.9	14.7	15	10.9	3.30151	49.5227	0.102764	5.08915	152.675	14.7	-137.975	-804.145	0.05	-40.2072	-374.316
2001	2	15	7.5	11.3	58.8	8.3	7.5	2.73861	22.7305	0.066884	1.52031	45.6092	58.8	13.1908	13.1908	0.05	0.659541
2001	3	20.1	11.3	15.7	6.6	11.1	8.8	2.96648	32.9279	0.077004	2.53558	76.0674	6.6	-69.4674	-56.2766	0.1	-5.62766
2001	4	20.1	10.7	15.4	7.7	14.2	9.4	3.06594	43.5364	0.076314	3.32243	99.673	7.7	-91.973	-148.25	0.2	-29.6499
2001	5	23.2	14	18.6	18.8	16.2	9.2	3.03315	49.137	0.083674	4.11149	123.345	18.8	-104.545	-252.794	0.3	-75.8383
2001	6	29.4	18.4	23.9	-0.3	17.1	11	3.31662	56.7143	0.095864	5.43686	163.106	-0.3	-163.406	-416.2	0.2	-83.24
2001	7	31.5	20.5	26	16	16.7	11	3.31662	55.3876	0.100694	5.5772	167.316	16	-151.316	-567.516	0.1	-56.7516
2001	8	33.4	22	27.7	35.3	15	11.4	3.37639	50.6458	0.104604	5.29776	158.933	35.3	-123.633	-691.149	0.05	-34.5574	-285.005
2002	2	17.1	7.7	12.4	5.1	8.3	9.4	3.06594	25.4473	0.069414	1.7664	52.992	5.1	-47.892	-47.892	0.05	-2.3946
2002	3	18.2	9.6	13.9	45.2	11.1	8.6	2.93258	32.5516	0.072864	2.37184	71.1552	45.2	-25.9552	-73.8472	0.1	-7.38472
2002	4	19.9	10.7	15.3	96.4	14.2	9.2	3.03315	43.0707	0.076084	3.27699	98.3098	96.4	-1.90981	-75.757	0.2	-15.1514
2002	5	23.3	13	18.2	94.7	16.2	10.3	3.20936	51.9917	0.082754	4.30252	129.076	94.7	-34.3755	-110.133	0.3	-33.0398
2002	6	30.8	18.5	24.7	19.3	17.1	12.3	3.50714	59.972	0.097704	5.85951	175.785	19.3	-156.485	-266.618	0.2	-53.3235
2002	7	30.6	19.5	25.1	33.2	16.7	11.1	3.33167	55.6388	0.098624	5.48732	164.62	33.2	-131.42	-398.037	0.1	-39.8037
2002	8	29.5	19.7	24.6	116.1	15	9.8	3.1305	46.9574	0.097474	4.57713	137.314	116.1	-21.2138	-419.251	0.05	-20.9626	-172.06
2003	2	13.6	5.8	9.7	67.7	8.3	7.8	2.79285	23.1806	0.063204	1.46511	43.9533	67.7	23.7467	23.7467	0.05	1.18734
2003	3	18.7	8.2	13.5	16	11.1	10.5	3.24037	35.9681	0.071944	2.58769	77.6307	16	-61.6307	-37.884	0.1	-3.7884
2003	4	20.3	10.7	15.5	57.8	14.2	9.6	3.09839	43.9971	0.076544	3.36771	101.031	57.8	-43.2314	-81.1154	0.2	-16.2231
2003	5	24.4	13.9	19.2	31.1	16.2	10.5	3.24037	52.494	0.085054	4.46482	133.945	31.1	-102.845	-183.96	0.3	-55.188
2003	6	33.1	20.8	26.9	3.4	17.1	12.3	3.50714	59.972	0.102764	6.16296	184.889	3.4	-181.489	-365.449	0.2	-73.0898
2003	7	33.8	22.4	28.2	3.5	16.7	11.4	3.37639	56.3857	0.105754	5.96301	178.89	3.5	-175.39	-540.839	0.1	-54.0839
2003	8	35.5	23.3	29.4	11.6	15	12.2	3.49285	52.3927	0.108514	5.68535	170.56	11.6	-158.96	-699.8	0.05	-34.99	-236.176
2004	2	14.7	6.8	10.8	52.6	8.3	7.9	2.81069	23.3288	0.065734	1.53349	46.0048	52.6	6.59522	6.59522	0.05	0.329761
2004	3	15.7	8	11.9	68.8	11.1	7.7	2.77489	30.8012	0.068264	2.10262	63.0785	68.8	5.7215	12.3167	0.1	1.23167
2004	4	19.4	9.7	14.5	63.5	14.2	9.7	3.11448	44.2256	0.074244	3.28349	98.5047	63.5	-35.0047	-22.6879	0.2	-4.53759
2004	5	21.6	12.3	17	35.7	16.2	9.3	3.04959	49.4034	0.079994	3.95197	118.559	35.7	-82.8592	-105.547	0.3	-31.6641
2004	6	29.4	17.7	23.6	12.8	17.1	11.7	3.42053	58.491	0.095174	5.56682	167.005	12.8	-154.205	-259.752	0.2	-51.9504
2004	7	31.2	20.2	25.7	2.8	16.7	11	3.31662	55.3876	0.100004	5.53898	166.17	2.8	-163.37	-423.121	0.1	-42.3121
2004	8	32.4	21.7	27	14.2	15	10.7	3.27109	49.0663	0.102994	5.05353	151.606	14.2	-137.406	-560.527	0.05	-28.0264	-156.929
2005	2	12.4	4.3	8.4	68.9	8.3	8.1	2.84605	23.6222	0.060214	1.42239	42.6716	68.9	26.2284	26.2284	0.05	1.31142
2005	3	17.1	7.2	12.2	13.6	11.1	9.9	3.14643	34.9253	0.068954	2.40824	72.2472	13.6	-58.6472	-32.4189	0.1	-3.24189
2005	4	21.2	10.4	15.8	12.8	14.2	10.8	3.28634	46.666	0.077234	3.6042	108.126	12.8	-95.326	-127.745	0.2	-25.549
2005	5	26.1	14.9	20.5	6.5	16.2	11.2	3.34664	54.2156	0.088044	4.77336	143.201	6.5	-136.701	-264.446	0.3	-79.3337
2005	6	30.8	19	24.9	0	17.1	11.8	3.43511	58.7404	0.098164	5.7662	172.986	0	-172.986	-437.431	0.2	-87.4863
2005	7	31.9	21	26.5	1.5	16.7	10.9	3.30151	55.1353	0.101844	5.6152	168.456	1.5	-166.956	-604.387	0.1	-60.4387
2005	8	30.9	20	25.5	20	15	10.9	3.30151	49.5227	0.099544	4.92969	147.891	20	-127.891	-732.278	0.05	-36.6139	-291.352
2006	2	14.5	6	10.3	27	8.3	8.5	2.91548	24.1985	0.064584	1.56283	46.885	27	-19.885	-19.885	0.05	-0.994249
2006	3	18.2	8.8	13.5	90.9	11.1	9.4	3.06594	34.032	0.071944	2.4484	73.4519	90.9	17.4481	-2.43683	0.1	-0.243683
2006	4	22.4	12.2	17.3	89.8	14.2	10.2	3.19374	45.3512	0.080684	3.65911	109.773	89.8	-19.9734	-22.4102	0.2	-4.48205
2006	5	25.5	15.1	20.3	22.8	16.2	10.4	3.2249	52.2434	0.087584	4.57569	137.271	22.8	-114.471	-136.881	0.3	-41.0643
2006	6	30	18.6	24.3	48.2	17.1	11.4	3.37639	57.7362	0.096784	5.58794	167.638	48.2	-119.438	-256.319	0.2	-51.2638
2006	7	33.6	22.3	28	12.8	16.7	11.3	3.36155	56.1378	0.105294	5.91098	177.329	12.8	-164.529	-420.849	0.1	-42.0849
2006	8	30.1	20.4	25.3	2.2	15	9.7	3.11448	46.7172	0.099084	4.62893	138.868	2.2	-136.668	-557.516	0.05	-27.8758	-168.009
2007	2	17.5	8.8	13.1	124.7	8.3	8.7	2.94958	24.4815	0.071024	1.73877	52.1632	124.7	72.5368	72.5368	0.05	3.62684
2007	3	17.9	8.3	13.1	15.9	11.1	9.6	3.09839	34.3921	0.071024	2.44266	73.2799	15.9	-57.3799	15.1569	0.1	1.51569
2007	4	20.9	12	16.5	24.7	14.2	8.9	2.98329	42.3627	0.078844	3.34004	100.201	24.7	-75.5013	-60.3444	0.2	-12.0689
2007	5	25.7	15.1	20.4	85.9	16.2	10.6	3.25576	52.7434	0.087814	4.63161	138.948	85.9	-53.0482	-113.393	0.3	-34.0178
2007	6	28.6	18.3	23.4	89.7	17.1	10.3	3.20936	54.8801	0.094714	5.19791	155.937	89.7	-66.2374	-179.63	0.2	-35.926
2007	7	30.7	20.4	25.6	3.5	16.7	10.3	3.20936	53.5963	0.099774	5.34752	160.426	3.5	-156.926	-336.556	0.1	-33.6556
2007	8	30.6	20.5	25.6	2	15	10.1	3.17805	47.6707	0.099774	4.7563	142.689	2	-140.689	-477.245	0.05	-23.8622	-134.388
2008	2	16.9	7.6	12.3	15.7	8.3	9.3	3.04959	25.3116	0.069184	1.75116	52.5347	15.7	-36.8347	-36.8347	0.05	-1.84174
2008	3	18.3	8.5	13.5	29	11.1	9.8	3.1305	34.7485	0.071944	2.49995	74.9984	29	-45.9984	-82.8331	0.1	-8.28331
2008	4	21.3	11.1	16.2	11.9	14.2	10.2	3.19374	45.3512	0.078154	3.54437	106.331	11.9	-94.4312	-177.264	0.2	-35.4529
2008	5	22.7	13.9	18.3	29.4	16.2	8.8	2.96648	48.057	0.082984	3.98796	119.639	29.4	-90.2388	-267.503	0.3	-80.2509
2008	6	27.3	17.3	22.4	3.5	17.1	10	3.16228	54.0749	0.092414	4.99728	149.918	3.5	-146.418	-413.922	0.2	-82.7843
2008	7	31.2	20.7	26	208.6	16.7	10.5	3.24037	54.1142	0.100694	5.44897	163.469	208.6	45.1308	-368.791	0.1	-36.8791
2008	8	31.4	21.4	26.4	26.4	15	10	3.16228	47.4342	0.101614	4.81998	144.599	26.4	-118.199	-486.99	0.05	-24.3495	-269.842
2009	2	15.1	6.2	10.6	114.1	8.3	8.9	2.98329	24.7613	0.065274	1.61627	48.488	114.1	65.612	65.612	0.05	3.2806
2009	3	17.5	7.8	12.7	67.8	11.1	9.7	3.11448	34.5708	0.070104	2.42355	72.7064	67.8	-4.90644	60.7055	0.1	6.07055
2009	4	19.6	10	14.8	41	14.2	9.6	3.09839	43.9971	0.074934	3.29688	98.9063	41	-57.9063	2.79918	0.2	0.559837
2009	5	27	15.4	21.2	41.4	16.2	11.6	3.40588	55.1752	0.089654	4.94668	148.4	41.4	-107	-104.201	0.3	-31.2604
2009	6	30	18.5	24.3	62.2	17.1	11.5	3.39116	57.9889	0.096784	5.6124	168.372	62.2	-106.172	-210.373	0.2	-42.0746
2009	7	32.8	21.5	27.2	8.8	16.7	11.3	3.36155	56.1378	0.103454	5.80768	174.231	8.8	-165.431	-375.804	0.1	-37.5804
2009	8	33.1	21.2	27.2	2.6	15	11.9	3.44964	51.7446	0.103454	5.35318	160.595	2.6	-157.995	-533.799	0.05	-26.69	-127.694
2010	2	15.1	6.7	10.9	123.1	8.3	8.4	2.89828	24.0557	0.065964	1.58681	47.6043	123.1	75.4957	75.4957	0.05	3.77479
2010	3	16.6	7.3	12	108.1	11.1	9.3	3.04959	33.8505	0.068494	2.31855	69.5566	108.1	38.5434	114.039	0.1	11.4039
2010	4	21	10.1	15.6	65.2	14.2	10.9	3.30151	46.8815	0.076774	3.59928	107.978	65.2	-42.7784	71.2607	0.2	14.2521
2010	5	23.5	12.4	18	63.2	16.2	11.1	3.33167	53.973	0.082294	4.44165	133.25	63.2	-70.0496	1.2111	0.3	0.363331
2010	6	27.7	16.2	22	30.7	17.1	11.5	3.39116	57.9889	0.091494	5.30564	159.169	30.7	-128.469	-127.258	0.2	-25.4516
2010	7	32.5	20.7	26.6	96.8	16.7	11.8	3.43511	57.3664	0.102074	5.85562	175.668	96.8	-78.8685	-206.127	0.1	-20.6127
2010	8	31.2	19.6	25.5	-0.3	15	11.6	3.40588	51.0882	0.099544	5.08552	152.566	-0.3	-152.866	-358.992	0.05	-17.9496	-34.2197
2011	2	16	6.1	11.1	56.9	8.3	9.9	3.14643	26.1153	0.066424	1.73469	52.0406	56.9	4.85944	4.85944	0.05	0.242972
2011	3	17.4	7.2	12.3	63	11.1	10.2	3.19374	35.4506	0.069184	2.45261	73.5783	63	-10.5783	-5.7189	0.1	-0.57189
2011	4	23	11.2	17.1	46.9	14.2	11.8	3.43511	48.7786	0.080224	3.91321	117.396	46.9	-70.4964	-76.2153	0.2	-15.2431
2011	5	26.2	13.7	20	13.7	16.2	12.5	3.53553	57.2756	0.086894	4.97691	149.307	13.7	-135.607	-211.823	0.3	-63.5468
2011	6	27.9	15.9	22	47.4	17.1	12	3.4641	59.2361	0.091494	5.41975	162.593	47.4	-115.193	-327.015	0.2	-65.403
2011	7	30.2	18.7	24.5	14.5	16.7	11.5	3.39116	56.6325	0.097244	5.50717	165.215	14.5	-150.715	-477.73	0.1	-47.773
2011	8	32.5	19.9	26.2	16.3	15	12.6	3.54965	53.2447	0.101154	5.38592	161.577	16.3	-145.277	-623.008	0.05	-31.1504	-223.445
2012	2	12.8	1.6	7.3	38	8.3	11.2	3.34664	27.7771	0.057684	1.60229	48.0688	38	-10.0688	-10.0688	0.05	-0.503442
2012	3	16.6	7.3	12	19.4	11.1	9.3	3.04959	33.8505	0.068494	2.31855	69.5566	19.4	-50.1566	-60.2254	0.1	-6.02254
2012	4	20	9.5	14.8	45.5	14.2	10.5	3.24037	46.0133	0.074934	3.44796	103.439	45.5	-57.9387	-118.164	0.2	-23.6328
2012	5	25.7	12.8	19.2	19.4	16.2	12.9	3.59166	58.1848	0.085054	4.94885	148.466	19.4	-129.066	-247.23	0.3	-74.1689
2012	6	30.9	17.8	24.4	38.9	17.1	13.1	3.61939	61.8916	0.097014	6.00435	180.131	38.9	-141.231	-388.46	0.2	-77.6921
2012	7	31.1	18.5	24.8	20.8	16.7	12.6	3.54965	59.2791	0.097934	5.80544	174.163	20.8	-153.363	-541.824	0.1	-54.1824
2012	8	33.6	20.5	27.1	0.7	15	13.1	3.61939	54.2909	0.103224	5.60412	168.124	0.7	-167.424	-709.247	0.05	-35.4624	-271.665
2013	2	13.7	3.7	8.8	12	8.3	10	3.16228	26.2469	0.061134	1.60458	48.1373	12	-36.1373	-36.1373	0.05	-1.80687
2013	3	18.4	7.3	12.9	38.5	11.1	11.1	3.33167	36.9815	0.070564	2.60956	78.2869	38.5	-39.7869	-75.9242	0.1	-7.59242
2013	4	20.4	8.5	14.5	42.2	14.2	11.9	3.44964	48.9849	0.074244	3.63683	109.105	42.2	-66.9049	-142.829	0.2	-28.5658
2013	5	22.1	10	16.1	19.1	16.2	12.1	3.47851	56.3518	0.077924	4.39116	131.735	19.1	-112.635	-255.464	0.3	-76.6392
2013	6	27.8	14.3	21.1	65.7	17.1	13.5	3.67423	62.8294	0.089424	5.61846	168.554	65.7	-102.854	-358.318	0.2	-71.6635
2013	7	32.9	18.7	25.8	16.1	16.7	14.2	3.76829	62.9304	0.100234	6.30777	189.233	16.1	-173.133	-531.451	0.1	-53.1451
2013	8	31.7	18.4	25.1	1	15	13.3	3.64692	54.7037	0.098624	5.3951	161.853	1	-160.853	-692.304	0.05	-34.6152	-274.028
2014	2	16.3	7.2	11.8	38.1	8.3	9.1	3.01662	25.038	0.068034	1.70343	51.103	38.1	-13.003	-13.003	0.05	-0.650148
2014	3	17.8	8.2	13	42	11.1	9.6	3.09839	34.3921	0.070794	2.43475	73.0426	42	-31.0426	-44.0456	0.1	-4.40456
2014	4	22.9	11.6	17.3	24.7	14.2	11.3	3.36155	47.734	0.080684	3.85137	115.541	24.7	-90.841	-134.887	0.2	-26.9773
2014	5	24.1	12.8	18.5	36.2	16.2	11.3	3.36155	54.4571	0.083444	4.54412	136.323	36.2	-100.123	-235.01	0.3	-70.503
2014	6	29.7	17	23.4	43.3	17.1	12.7	3.56371	60.9394	0.094714	5.77181	173.154	43.3	-129.854	-364.864	0.2	-72.9729
2014	7	31	18.6	24.8	20.6	16.7	12.4	3.52136	58.8068	0.097934	5.75918	172.775	20.6	-152.175	-517.04	0.1	-51.704
2014	8	31	19.4	25.3	0	15	11.6	3.40588	51.0882	0.099084	5.06202	151.861	0	-151.861	-668.9	0.05	-33.445	-260.657
2015	2	13.7	5.4	9.6	49.9	8.3	8.3	2.88097	23.9121	0.062974	1.50584	45.1752	49.9	4.72484	4.72484	0.05	0.236242
2015	3	17.6	8.7	13.2	55.2	11.1	8.9	2.98329	33.1145	0.071254	2.35954	70.7862	55.2	-15.5862	-10.8613	0.1	-1.08613
2015	4	21.6	11.1	16.3	40.6	14.2	10.5	3.24037	46.0133	0.078384	3.6067	108.201	40.6	-67.6011	-78.4624	0.2	-15.6925
2015	5	26.5	14.9	20.8	8	16.2	11.6	3.40588	55.1752	0.088734	4.89592	146.878	8	-138.878	-217.34	0.3	-65.202
2015	6	30.8	18.8	24.9	6	17.1	12	3.4641	59.2361	0.098164	5.81486	174.446	6	-168.446	-385.786	0.2	-77.1571
2015	7	34.2	23.2	28.7	13.3	16.7	11	3.31662	55.3876	0.106904	5.92116	177.635	13.3	-164.335	-550.12	0.1	-55.012
2015	8	32.1	21.7	26.9	-0.3	15	10.4	3.2249	48.3735	0.102764	4.97106	149.132	-0.3	-149.432	-699.552	0.05	-34.9776	-248.891
2016	2	17.5	8.5	13	7.5	8.3	9	3	24.9	0.070794	1.76277	52.8831	7.5	-45.3831	-45.3831	0.05	-2.26916
2016	3	17.8	8.6	13.2	40.3	11.1	9.2	3.03315	33.668	0.071254	2.39898	71.9693	40.3	-31.6693	-77.0524	0.1	-7.70524
2016	4	20.8	11.9	16.4	41.3	14.2	8.9	2.98329	42.3627	0.078614	3.3303	99.909	41.3	-58.609	-135.661	0.2	-27.1323
2016	5	23.9	13.5	18.7	47.7	16.2	10.4	3.2249	52.2434	0.083904	4.38343	131.503	47.7	-83.803	-219.464	0.3	-65.8393
2016	6	29.3	18.5	24	29.9	17.1	10.8	3.28634	56.1963	0.096094	5.40013	162.004	29.9	-132.104	-351.568	0.2	-70.3137
2016	7	32.7	20.9	26.9	5.5	16.7	11.8	3.43511	57.3664	0.102764	5.8952	176.856	5.5	-171.356	-522.924	0.1	-52.2924
2016	8	31.6	20.7	26.2	1.1	15	10.9	3.30151	49.5227	0.101154	5.00942	150.283	1.1	-149.183	-672.107	0.05	-33.6053	-259.157
2017	2	17.2	8.6	12.9	17.7	8.3	8.6	2.93258	24.3404	0.070564	1.71755	51.5266	17.7	-33.8266	-33.8266	0.05	-1.69133
2017	3	20	9.7	14.9	39.1	11.1	10.3	3.20936	35.6239	0.075164	2.67764	80.3291	39.1	-41.2291	-75.0557	0.1	-7.50557
2017	4	21.6	10.6	16.1	11.6	14.2	11	3.31662	47.0961	0.077924	3.66991	110.097	11.6	-98.4974	-173.553	0.2	-34.7106
2017	5	27.2	14.7	21	3.2	16.2	12.5	3.53553	57.2756	0.089194	5.10864	153.259	3.2	-150.059	-323.612	0.3	-97.0837
2017	6	31.8	20.5	26.2	0	17.1	11.3	3.36155	57.4825	0.101154	5.81458	174.437	0	-174.437	-498.05	0.2	-99.61
2017	7	33.7	22.4	28	7.5	16.7	11.3	3.36155	56.1378	0.105294	5.91098	177.329	7.5	-169.829	-667.879	0.1	-66.7879
2017	8	34.2	22.6	28.4	39.5	15	11.6	3.40588	51.0882	0.106214	5.42628	162.788	39.5	-123.288	-791.168	0.05	-39.5584	-346.948

## Sheet: PUIGPUNYENT
Year	Month	Tmax	Tmin	Tm	PP	Rº	Tmax-Tmin	(Tmax-Tmin)0.5	(Tmax-Tmin)0.5 *Rº	0.0023*(Tmed+17.78)	Eto	Eto mensual	PP	Eto-PP	∑Eto-PP	Weight coeficient	CWDi	∑ CWDi
1985	2	16.5	9.1	12.8	11.7	8.3	7.4	2.72029	22.5784	0.070334	1.58803	47.641	11.7	-35.941	-35.941	0.05	-1.79705
1985	3	15.4	8.3	11.8	143.8	11.1	7.1	2.66458	29.5769	0.068034	2.01223	60.367	143.8	83.433	47.4921	0.1	4.74921
1985	4	19.1	11.6	15.3	9.8	14.2	7.5	2.73861	38.8883	0.076084	2.95878	88.7633	9.8	-78.9633	-31.4713	0.2	-6.29425
1985	5	20.1	12.8	16.5	84.3	16.2	7.3	2.70185	43.77	0.078844	3.451	103.53	84.3	-19.23	-50.7013	0.3	-15.2104
1985	6	25.7	18.5	22.1	3.4	17.1	7.2	2.68328	45.8841	0.091724	4.20867	126.26	3.4	-122.86	-173.562	0.2	-34.7123
1985	7	29.9	22	26	1.2	16.7	7.9	2.81069	46.9386	0.100694	4.72643	141.793	1.2	-140.593	-314.155	0.1	-31.4155
1985	8	28.3	20.8	24.6	0	15	7.5	2.73861	41.0792	0.097474	4.00415	120.125	0	-120.125	-434.279	0.05	-21.714	-106.394
1986	2	14	6	10	104.6	8.3	8	2.82843	23.4759	0.063894	1.49997	44.9992	104.6	59.6008	59.6008	0.05	2.98004
1986	3	17.2	6.7	11.9	31.8	11.1	10.5	3.24037	35.9681	0.068264	2.45533	73.6598	31.8	-41.8598	17.741	0.1	1.7741
1986	4	17.8	8.7	13.3	79.8	14.2	9.1	3.01662	42.836	0.071484	3.06209	91.8627	79.8	-12.0627	5.67834	0.2	1.13567
1986	5	25.5	13.4	19.4	3.4	16.2	12.1	3.47851	56.3518	0.085514	4.81887	144.566	3.4	-141.166	-135.488	0.3	-40.6463
1986	6	27.5	15.8	21.6	3.4	17.1	11.7	3.42053	58.491	0.090574	5.29776	158.933	3.4	-155.533	-291.021	0.2	-58.2041
1986	7	30.4	18.6	24.5	57.1	16.7	11.8	3.43511	57.3664	0.097244	5.57854	167.356	57.1	-110.256	-401.277	0.1	-40.1277
1986	8	31.5	21	26.2	4.2	15	10.5	3.24037	48.6056	0.101154	4.91665	147.499	4.2	-143.299	-544.576	0.05	-27.2288	-160.317
1987	2	14.4	6.1	10.3	216.1	8.3	8.3	2.88097	23.9121	0.064584	1.54434	46.3301	216.1	169.77	169.77	0.05	8.48849
1987	3	16.1	7.7	11.9	36.5	11.1	8.4	2.89828	32.1709	0.068264	2.19611	65.8833	36.5	-29.3833	140.387	0.1	14.0387
1987	4	20.9	10.2	15.6	8.7	14.2	10.7	3.27109	46.4494	0.076774	3.56611	106.983	8.7	-98.2832	42.1033	0.2	8.42067
1987	5	22.8	11.5	17.2	70.3	16.2	11.3	3.36155	54.4571	0.080454	4.38129	131.439	70.3	-61.1387	-19.0353	0.3	-5.7106
1987	6	27.5	15.9	21.7	2.6	17.1	11.6	3.40588	58.2405	0.090804	5.28847	158.654	2.6	-156.054	-175.089	0.2	-35.0179
1987	7	31.4	20	25.7	25.2	16.7	11.4	3.37639	56.3857	0.100004	5.63879	169.164	25.2	-143.964	-319.053	0.1	-31.9053
1987	8	32.7	20.9	26.8	0	15	11.8	3.43511	51.5267	0.102534	5.28324	158.497	0	-158.497	-477.55	0.05	-23.8775	-65.5635
1988	2	15	5.5	10.2	12.1	8.3	9.5	3.08221	25.5823	0.064354	1.64632	49.3897	12.1	-37.2897	-37.2897	0.05	-1.86449
1988	3	18.7	7.5	13.1	23.5	11.1	11.2	3.34664	37.1477	0.071024	2.63838	79.1514	23.5	-55.6514	-92.9411	0.1	-9.29411
1988	4	20	10.1	15	161	14.2	9.9	3.14643	44.6793	0.075394	3.36855	101.056	161	59.9436	-32.9975	0.2	-6.59951
1988	5	23.3	13.1	18.2	51.4	16.2	10.2	3.19374	51.7387	0.082754	4.28158	128.447	51.4	-77.0474	-110.045	0.3	-33.0135
1988	6	27.4	15.4	21.4	66	17.1	12	3.4641	59.2361	0.090114	5.33801	160.14	66	-94.1402	-204.185	0.2	-40.837
1988	7	31.6	19.9	25.8	0	16.7	11.7	3.42053	57.1228	0.100234	5.72565	171.769	0	-171.769	-375.954	0.1	-37.5954
1988	8	32.4	20.3	26.4	4.7	15	12.1	3.47851	52.1776	0.101614	5.30197	159.059	4.7	-154.359	-530.314	0.05	-26.5157	-155.72
1989	2	17.1	7.2	12.1	29.6	8.3	9.9	3.14643	26.1153	0.068724	1.79475	53.8425	29.6	-24.2425	-24.2425	0.05	-1.21213
1989	3	18.6	8.7	13.7	41.7	11.1	9.9	3.14643	34.9253	0.072404	2.52873	75.862	41.7	-34.162	-58.4045	0.1	-5.84045
1989	4	19.4	11.2	15.3	61.2	14.2	8.2	2.86356	40.6626	0.076084	3.09377	92.8132	61.2	-31.6132	-90.0178	0.2	-18.0036
1989	5	23.5	13.8	18.7	25.5	16.2	9.7	3.11448	50.4546	0.083904	4.23334	127	25.5	-101.5	-191.518	0.3	-57.4554
1989	6	28.8	16.4	22.6	0	17.1	12.4	3.52136	60.2153	0.092874	5.59244	167.773	0	-167.773	-359.291	0.2	-71.8582
1989	7	31.4	20.9	26.2	3.3	16.7	10.5	3.24037	54.1142	0.101154	5.47387	164.216	3.3	-160.916	-520.207	0.1	-52.0207
1989	8	31.6	22.3	27	29.7	15	9.3	3.04959	45.7439	0.102994	4.71134	141.34	29.7	-111.64	-631.847	0.05	-31.5924	-237.983
1990	2	16.8	10.2	13.5	6.1	8.3	6.6	2.56905	21.3231	0.071944	1.53407	46.022	6.1	-39.922	-39.922	0.05	-1.9961
1990	3	15.9	9.9	12.9	27.2	11.1	6	2.44949	27.1893	0.070564	1.91859	57.5576	27.2	-30.3576	-70.2797	0.1	-7.02797
1990	4	16.7	10.8	13.8	94.5	14.2	5.9	2.42899	34.4917	0.072634	2.50527	75.1581	94.5	19.3419	-50.9378	0.2	-10.1876
1990	5	22.2	14.7	18.4	9.6	16.2	7.5	2.73861	44.3655	0.083214	3.69183	110.755	9.6	-101.155	-152.093	0.3	-45.6278
1990	6	29.1	17.9	23.5	4.8	17.1	11.2	3.34664	57.2275	0.094944	5.43341	163.002	4.8	-158.202	-310.295	0.2	-62.059
1990	7	31.7	18.9	25.3	0	16.7	12.8	3.57771	59.7477	0.099084	5.92004	177.601	0	-177.601	-487.896	0.1	-48.7896
1990	8	31.2	20.5	25.9	20.8	15	10.7	3.27109	49.0663	0.100464	4.92939	147.882	20.8	-127.082	-614.978	0.05	-30.7489	-206.437
1991	2	10.5	5.2	7.9	152.9	8.3	5.3	2.30217	19.108	0.059064	1.1286	33.8579	152.9	119.042	119.042	0.05	5.9521
1991	3	14.2	8.7	11.4	89.7	11.1	5.5	2.34521	26.0318	0.067114	1.7471	52.413	89.7	37.287	156.329	0.1	15.6329
1991	4	14.7	8.2	11.5	38.7	14.2	6.5	2.54951	36.203	0.067344	2.43806	73.1417	38.7	-34.4417	121.887	0.2	24.3775
1991	5	18.2	9.9	14.1	121	16.2	8.3	2.88097	46.6717	0.073324	3.42216	102.665	121	18.3352	140.223	0.3	42.0668
1991	6	25.8	14.8	20.3	7.6	17.1	11	3.31662	56.7143	0.087584	4.96726	149.018	7.6	-141.418	-1.19529	0.2	-0.239057
1991	7	30.8	19	24.9	0	16.7	11.8	3.43511	57.3664	0.098164	5.63131	168.939	0	-168.939	-170.135	0.1	-17.0135
1991	8	31	19.9	25.5	31.7	15	11.1	3.33167	49.975	0.099544	4.97471	149.241	31.7	-117.541	-287.676	0.05	-14.3838	56.393
1992	2	10.9	4.1	7.5	17	8.3	6.8	2.60768	21.6438	0.058144	1.25845	37.7536	17	-20.7536	-20.7536	0.05	-1.03768
1992	3	13.2	6.3	9.8	66.6	11.1	6.9	2.62679	29.1573	0.063434	1.84957	55.487	66.6	11.113	-9.64058	0.1	-0.964058
1992	4	16.6	7.8	12.2	56.1	14.2	8.8	2.96648	42.124	0.068954	2.90462	87.1386	56.1	-31.0386	-40.6791	0.2	-8.13583
1992	5	21.8	12.1	17	60.3	16.2	9.7	3.11448	50.4546	0.079994	4.03607	121.082	60.3	-60.782	-101.461	0.3	-30.4383
1992	6	21.6	13.3	17.4	76.1	17.1	8.3	2.88097	49.2646	0.080914	3.9862	119.586	76.1	-43.4859	-144.947	0.2	-28.9894
1992	7	28.3	16.9	22.6	0	16.7	11.4	3.37639	56.3857	0.092874	5.23676	157.103	0	-157.103	-302.05	0.1	-30.205
1992	8	30.2	19	24.6	0	15	11.2	3.34664	50.1996	0.097474	4.89316	146.795	0	-146.795	-448.845	0.05	-22.4422	-122.213
1993	2	10.1	4.3	7.2	53.3	8.3	5.8	2.40832	19.989	0.057454	1.14845	34.4535	53.3	18.8465	18.8465	0.05	0.942324
1993	3	13.1	5.4	9.2	18.7	11.1	7.7	2.77489	30.8012	0.062054	1.91134	57.3402	18.7	-38.6402	-19.7937	0.1	-1.97937
1993	4	16.5	7.9	12.3	87	14.2	8.6	2.93258	41.6426	0.069184	2.881	86.43	87	0.570004	-19.2237	0.2	-3.84475
1993	5	21.1	11.6	16.3	26	16.2	9.5	3.08221	49.9318	0.078384	3.91385	117.416	26	-91.4155	-110.639	0.3	-33.1918
1993	6	25.9	15.3	20.6	3.2	17.1	10.6	3.25576	55.6736	0.088274	4.91453	147.436	3.2	-144.236	-254.875	0.2	-50.975
1993	7	28.2	17.3	22.8	0	16.7	10.9	3.30151	55.1353	0.093334	5.146	154.38	0	-154.38	-409.255	0.1	-40.9255
1993	8	29.7	19	24.4	2	15	10.7	3.27109	49.0663	0.097014	4.76012	142.803	2	-140.803	-550.059	0.05	-27.5029	-157.477
1994	2	11.8	5.7	8.8	60.3	8.3	6.1	2.46982	20.4995	0.061134	1.25322	37.5965	60.3	22.7035	22.7035	0.05	1.13518
1994	3	16	7.3	11.7	5	11.1	8.7	2.94958	32.7403	0.067804	2.21992	66.5977	5	-61.5977	-38.8942	0.1	-3.88942
1994	4	15.7	8.1	11.9	47.3	14.2	7.6	2.75681	39.1467	0.068264	2.67231	80.1693	47.3	-32.8693	-71.7635	0.2	-14.3527
1994	5	22.9	12.9	17.9	2.9	16.2	10	3.16228	51.2289	0.082064	4.20405	126.121	2.9	-123.221	-194.985	0.3	-58.4955
1994	6	26.1	15.1	20.6	9	17.1	11	3.31662	56.7143	0.088274	5.0064	150.192	9	-141.192	-336.177	0.2	-67.2354
1994	7	32.2	19.7	26	0	16.7	12.5	3.53553	59.0434	0.100694	5.94532	178.36	0	-178.36	-514.536	0.1	-51.4536
1994	8	31.4	20.9	26.2	6.7	15	10.5	3.24037	48.6056	0.101154	4.91665	147.499	6.7	-140.799	-655.336	0.05	-32.7668	-227.058
1995	2	14.1	8	11.1	15.8	8.3	6.1	2.46982	20.4995	0.066424	1.36166	40.8497	15.8	-25.0497	-25.0497	0.05	-1.25249
1995	3	13.8	6.5	10.1	17	11.1	7.3	2.70185	29.9905	0.064124	1.92311	57.6934	17	-40.6934	-65.7432	0.1	-6.57432
1995	4	17.2	8.4	12.8	16.2	14.2	8.8	2.96648	42.124	0.070334	2.96275	88.8825	16.2	-72.6825	-138.426	0.2	-27.6851
1995	5	22.6	12.3	17.5	4.6	16.2	10.3	3.20936	51.9917	0.081144	4.21881	126.564	4.6	-121.964	-260.39	0.3	-78.117
1995	6	24.1	15	19.6	12.2	17.1	9.1	3.01662	51.5842	0.085974	4.4349	133.047	12.2	-120.847	-381.237	0.2	-76.2474
1995	7	29.8	19.3	24.5	1	16.7	10.5	3.24037	54.1142	0.097244	5.26228	157.868	1	-156.868	-538.105	0.1	-53.8105
1995	8	27	18.2	22.6	16.6	15	8.8	2.96648	44.4972	0.092874	4.13263	123.979	16.6	-107.379	-645.484	0.05	-32.2742	-275.961
1996	2	10.4	4.8	7.6	38.3	8.3	5.6	2.36643	19.6414	0.058374	1.14655	34.3964	38.3	3.90361	3.90361	0.05	0.195181
1996	3	12.9	6.4	9.7	30.8	11.1	6.5	2.54951	28.2996	0.063204	1.78865	53.6594	30.8	-22.8594	-18.9557	0.1	-1.89557
1996	4	16.2	9.6	12.9	66.4	14.2	6.6	2.56905	36.4805	0.070564	2.57421	77.2262	66.4	-10.8262	-29.782	0.2	-5.95639
1996	5	20.4	11.2	15.8	38.7	16.2	9.2	3.03315	49.137	0.077234	3.79505	113.851	38.7	-75.1515	-104.933	0.3	-31.48
1996	6	24.7	15.1	19.9	28	17.1	9.6	3.09839	52.9824	0.086664	4.59167	137.75	28	-109.75	-214.683	0.2	-42.9367
1996	7	28.3	17.9	23.1	0	16.7	10.4	3.2249	53.8559	0.094024	5.06375	151.912	0	-151.912	-366.596	0.1	-36.6596
1996	8	27.9	18.2	23.1	63.9	15	9.7	3.11448	46.7172	0.094024	4.39254	131.776	63.9	-67.8762	-434.472	0.05	-21.7236	-140.457
1997	2	13.8	6.9	10.3	12.6	8.3	6.9	2.62679	21.8023	0.064584	1.40808	42.2424	12.6	-29.6424	-29.6424	0.05	-1.48212
1997	3	16.4	7.5	11.9	37.5	11.1	8.9	2.98329	33.1145	0.068264	2.26053	67.8158	37.5	-30.3158	-59.9582	0.1	-5.99582
1997	4	17.9	9	13.5	31.5	14.2	8.9	2.98329	42.3627	0.071944	3.04774	91.4322	31.5	-59.9322	-119.89	0.2	-23.9781
1997	5	22.8	12.9	17.8	10.9	16.2	9.9	3.14643	50.9721	0.081834	4.17125	125.138	10.9	-114.238	-234.128	0.3	-70.2384
1997	6	25.8	16.6	21.2	51.5	17.1	9.2	3.03315	51.8669	0.089654	4.65007	139.502	51.5	-88.0022	-322.13	0.2	-64.426
1997	7	27.3	17.7	22.5	0	16.7	9.6	3.09839	51.7431	0.092644	4.79368	143.811	0	-143.811	-465.941	0.1	-46.5941
1997	8	28.8	19.4	24.1	9.7	15	9.4	3.06594	45.9891	0.096324	4.42986	132.896	9.7	-123.196	-589.136	0.05	-29.4568	-242.171
1998	2	13.3	6.6	10	46.8	8.3	6.7	2.58844	21.484	0.063894	1.3727	41.181	46.8	5.61901	5.61901	0.05	0.28095
1998	3	15.8	6.9	11.4	12.9	11.1	8.9	2.98329	33.1145	0.067114	2.22245	66.6734	12.9	-53.7734	-48.1544	0.1	-4.81544
1998	4	16.8	9.2	13	41	14.2	7.6	2.75681	39.1467	0.070794	2.77135	83.1405	41	-42.1405	-90.2949	0.2	-18.059
1998	5	20.5	11.9	16.2	36.7	16.2	8.6	2.93258	47.5077	0.078154	3.71292	111.388	36.7	-74.6876	-164.982	0.3	-49.4947
1998	6	26.9	16.3	21.6	0	17.1	10.6	3.25576	55.6736	0.090574	5.04258	151.277	0	-151.277	-316.26	0.2	-63.252
1998	7	29.7	18.6	24.2	0	16.7	11.1	3.33167	55.6388	0.096554	5.37215	161.165	0	-161.165	-477.424	0.1	-47.7424
1998	8	29.4	19	24.3	18.3	15	10.4	3.2249	48.3735	0.096784	4.68179	140.454	18.3	-122.154	-599.578	0.05	-29.9789	-213.061
1999	2	10.8	5.6	8.2	26.3	8.3	5.2	2.28035	18.9269	0.059754	1.13096	33.9288	26.3	-7.62876	-7.62876	0.05	-0.381438
1999	3	15.8	7.8	11.8	11.3	11.1	8	2.82843	31.3955	0.068034	2.13596	64.0789	11.3	-52.7789	-60.4077	0.1	-6.04077
1999	4	19.4	8.9	14.2	9.5	14.2	10.5	3.24037	46.0133	0.073554	3.38446	101.534	9.5	-92.0338	-152.441	0.2	-30.4883
1999	5	25.7	14	19.9	15.8	16.2	11.7	3.42053	55.4125	0.086664	4.80227	144.068	15.8	-128.268	-280.71	0.3	-84.2129
1999	6	28.3	16.2	22.3	2.3	17.1	12.1	3.47851	59.4824	0.092184	5.48333	164.5	2.3	-162.2	-442.909	0.2	-88.5819
1999	7	30	18.6	24.3	15.5	16.7	11.4	3.37639	56.3857	0.096784	5.45723	163.717	15.5	-148.217	-591.126	0.1	-59.1126
1999	8	31.7	20	25.9	0	15	11.7	3.42053	51.3079	0.100464	5.1546	154.638	0	-154.638	-745.764	0.05	-37.2882	-306.106
2000	2	14.7	6.7	10.7	7.8	8.3	8	2.82843	23.4759	0.065504	1.53777	46.133	7.8	-38.333	-38.333	0.05	-1.91665
2000	3	16.6	7.9	12.3	7.8	11.1	8.7	2.94958	32.7403	0.069184	2.2651	67.9531	7.8	-60.1531	-98.4862	0.1	-9.84862
2000	4	19.4	9.8	14.6	23.9	14.2	9.6	3.09839	43.9971	0.074474	3.27664	98.2992	23.9	-74.3992	-172.885	0.2	-34.5771
2000	5	25.7	13.7	19.7	3.2	16.2	12	3.4641	56.1184	0.086204	4.83763	145.129	3.2	-141.929	-314.814	0.3	-94.4443
2000	6	28	15.8	22.2	20.6	17.1	12.2	3.49285	59.7277	0.091954	5.4922	164.766	20.6	-144.166	-458.981	0.2	-91.7961
2000	7	30.1	18.4	24.2	2.7	16.7	11.7	3.42053	57.1228	0.096554	5.51543	165.463	2.7	-162.763	-621.744	0.1	-62.1744
2000	8	31.4	19.4	25.4	0.8	15	12	3.4641	51.9615	0.099314	5.16051	154.815	0.8	-154.015	-775.759	0.05	-38.7879	-333.545
2001	2	12.6	5.6	9.1	64.3	8.3	7	2.64575	21.9597	0.061824	1.35764	40.7292	64.3	23.5708	23.5708	0.05	1.17854
2001	3	18.8	10.5	14.7	12.2	11.1	8.3	2.88097	31.9788	0.074704	2.38894	71.6683	12.2	-59.4683	-35.8975	0.1	-3.58975
2001	4	18.6	8.8	13.7	12.2	14.2	9.8	3.1305	44.453	0.072404	3.21858	96.5573	12.2	-84.3573	-120.255	0.2	-24.051
2001	5	22.8	12	17.4	27.5	16.2	10.8	3.28634	53.2386	0.080914	4.30775	129.233	27.5	-101.733	-221.987	0.3	-66.5962
2001	6	29.2	16.5	22.9	0	17.1	12.7	3.56371	60.9394	0.093564	5.70173	171.052	0	-171.052	-393.039	0.2	-78.6078
2001	7	30.3	18.3	24.4	16.7	16.7	12	3.4641	57.8505	0.097014	5.61231	168.369	16.7	-151.669	-544.708	0.1	-54.4708
2001	8	32.4	20	26.2	1.5	15	12.4	3.52136	52.8205	0.101154	5.343	160.29	1.5	-158.79	-703.498	0.05	-35.1749	-261.312
2002	2	14.2	6.3	10.3	14	8.3	7.9	2.81069	23.3288	0.064584	1.50666	45.1999	14	-31.1999	-31.1999	0.05	-1.56
2002	3	16.2	7.9	12.1	120.9	11.1	8.3	2.88097	31.9788	0.068724	2.19771	65.9313	120.9	54.9687	23.7688	0.1	2.37688
2002	4	18.3	8.9	13.7	150	14.2	9.4	3.06594	43.5364	0.072404	3.15221	94.5662	150	55.4338	79.2025	0.2	15.8405
2002	5	21.2	11.6	16.4	73	16.2	9.6	3.09839	50.1939	0.078614	3.94594	118.378	73	-45.3782	33.8243	0.3	10.1473
2002	6	28.7	16.6	22.7	25	17.1	12.1	3.47851	59.4824	0.093104	5.53805	166.142	25	-141.142	-107.317	0.2	-21.4635
2002	7	29.1	18.2	23.7	17.3	16.7	10.9	3.30151	55.1353	0.095404	5.26013	157.804	17.3	-140.504	-247.821	0.1	-24.7821
2002	8	27.3	17.9	22.6	113.2	15	9.4	3.06594	45.9891	0.092874	4.27119	128.136	113.2	-14.9358	-262.757	0.05	-13.1378	-32.5787
2003	2	10.5	5.1	7.8	83.5	8.3	5.4	2.32379	19.2875	0.058834	1.13476	34.0427	83.5	49.4573	49.4573	0.05	2.47286
2003	3	16.8	7	11.9	11.5	11.1	9.8	3.1305	34.7485	0.068264	2.37207	71.1621	11.5	-59.6621	-10.2049	0.1	-1.02049
2003	4	18.8	9	13.9	53	14.2	9.8	3.1305	44.453	0.072864	3.23903	97.1708	53	-44.1708	-54.3757	0.2	-10.8751
2003	5	22.3	12.4	17.4	45.5	16.2	9.9	3.14643	50.9721	0.080914	4.12436	123.731	45.5	-78.2307	-132.606	0.3	-39.7819
2003	6	32.1	18.6	25.4	0	17.1	13.5	3.67423	62.8294	0.099314	6.23984	187.195	0	-187.195	-319.802	0.2	-63.9603
2003	7	32.9	20.5	26.7	0	16.7	12.4	3.52136	58.8068	0.102304	6.01617	180.485	0	-180.485	-500.287	0.1	-50.0287
2003	8	34.4	21.7	28.1	0	15	12.7	3.56371	53.4556	0.105524	5.64085	169.225	0	-169.225	-669.512	0.05	-33.4756	-196.669
2004	2	10.5	3.2	6.8	62.7	8.3	7.3	2.70185	22.4254	0.056534	1.2678	38.0339	62.7	24.6661	24.6661	0.05	1.23331
2004	3	14.1	7.4	10.8	66.4	11.1	6.7	2.58844	28.7316	0.065734	1.88865	56.6594	66.4	9.74064	34.4068	0.1	3.44068
2004	4	17.4	9.2	13.3	67.8	14.2	8.2	2.86356	40.6626	0.071484	2.90673	87.2018	67.8	-19.4018	15.005	0.2	3.001
2004	5	19.7	10.8	15.3	74.7	16.2	8.9	2.98329	48.3292	0.076084	3.67708	110.312	74.7	-35.6125	-20.6075	0.3	-6.18225
2004	6	27.8	16.8	22.3	15	17.1	11	3.31662	56.7143	0.092184	5.22815	156.844	15	-141.844	-162.452	0.2	-32.4904
2004	7	29.8	19.3	24.5	6	16.7	10.5	3.24037	54.1142	0.097244	5.26228	157.868	6	-151.868	-314.32	0.1	-31.432
2004	8	31.3	20.8	26.1	6	15	10.5	3.24037	48.6056	0.100924	4.90547	147.164	6	-141.164	-455.484	0.05	-22.7742	-85.2039
2005	2	8.8	3.4	6.1	55	8.3	5.4	2.32379	19.2875	0.054924	1.05934	31.7803	55	23.2197	23.2197	0.05	1.16098
2005	3	13.8	5	9.4	18	11.1	8.8	2.96648	32.9279	0.062514	2.05846	61.7537	18	-43.7537	-20.534	0.1	-2.0534
2005	4	18.1	8.7	13.4	9.5	14.2	9.4	3.06594	43.5364	0.071714	3.12217	93.665	9.5	-84.165	-104.699	0.2	-20.9398
2005	5	24.8	13.4	19.1	15	16.2	11.4	3.37639	54.6975	0.084824	4.63966	139.19	15	-124.19	-228.889	0.3	-68.6667
2005	6	30.4	16.9	23.6	0	17.1	13.5	3.67423	62.8294	0.095174	5.97973	179.392	0	-179.392	-408.281	0.2	-81.6561
2005	7	33.6	20.4	26.9	4.5	16.7	13.2	3.63318	60.6741	0.102764	6.23511	187.053	4.5	-182.553	-590.834	0.1	-59.0834
2005	8	30.9	18.3	24.6	0	15	12.6	3.54965	53.2447	0.097474	5.18998	155.699	0	-155.699	-746.533	0.05	-37.3267	-268.565
2006	2	11.6	4.3	7.9	83	8.3	7.3	2.70185	22.4254	0.059064	1.32453	39.736	83	43.264	43.264	0.05	2.1632
2006	3	17.2	8.2	12.7	33	11.1	9	3	33.3	0.070104	2.33446	70.0339	33	-37.0339	6.23015	0.1	0.623015
2006	4	22.5	11	16.8	10.5	14.2	11.5	3.39116	48.1545	0.079534	3.82992	114.898	10.5	-104.398	-98.1676	0.2	-19.6335
2006	5	24.4	15.2	19.8	13.6	16.2	9.2	3.03315	49.137	0.086434	4.24711	127.413	13.6	-113.813	-211.981	0.3	-63.5943
2006	6	28.9	18.1	23.5	4.5	17.1	10.8	3.28634	56.1963	0.094944	5.3355	160.065	4.5	-155.565	-367.546	0.2	-73.5092
2006	7	34.8	22.2	28.5	0	16.7	12.6	3.54965	59.2791	0.106444	6.30991	189.297	0	-189.297	-556.843	0.1	-55.6843
2006	8	29.1	18.9	24	53.5	15	10.2	3.19374	47.9062	0.096094	4.60349	138.105	53.5	-84.6048	-641.448	0.05	-32.0724	-241.707
2007	2	15.8	8.6	12.2	51.5	8.3	7.2	2.68328	22.2712	0.068954	1.53569	46.0707	51.5	5.42927	5.42927	0.05	0.271464
2007	3	16.4	8.1	12.2	89.9	11.1	8.3	2.88097	31.9788	0.068954	2.20507	66.152	89.9	23.748	29.1773	0.1	2.91773
2007	4	18.5	10.5	14.5	141.3	14.2	8	2.82843	40.1637	0.074244	2.98191	89.4573	141.3	51.8427	81.02	0.2	16.204
2007	5	22.2	11.3	16.8	11	16.2	10.9	3.30151	53.4845	0.079534	4.25384	127.615	11	-116.615	-35.5952	0.3	-10.6786
2007	6	26.6	12.5	19.5	7.5	17.1	14.1	3.755	64.2104	0.085744	5.50566	165.17	7.5	-157.67	-193.265	0.2	-38.653
2007	7	28.7	14.9	21.8	0	16.7	13.8	3.71484	62.0377	0.091034	5.64754	169.426	0	-169.426	-362.691	0.1	-36.2691
2007	8	26.1	14.3	20.2	96.5	15	11.8	3.43511	51.5267	0.087354	4.50106	135.032	96.5	-38.5319	-401.223	0.05	-20.0612	-86.2687
2008	2	12.6	3.5	8	13.7	8.3	9.1	3.01662	25.038	0.059294	1.4846	44.538	13.7	-30.838	-30.838	0.05	-1.5419
2008	3	14.8	3.7	9.3	50.5	11.1	11.1	3.33167	36.9815	0.062284	2.30336	69.1007	50.5	-18.6007	-49.4387	0.1	-4.94387
2008	4	18.2	5.2	11.7	11.5	14.2	13	3.60555	51.1988	0.067804	3.47149	104.145	11.5	-92.6446	-142.083	0.2	-28.4166
2008	5	18.4	8.9	13.6	278.5	16.2	9.5	3.08221	49.9318	0.072174	3.60377	108.113	278.5	170.387	28.3035	0.3	8.49106
2008	6	24.8	13.5	19.2	21	17.1	11.3	3.36155	57.4825	0.085054	4.88911	146.673	21	-125.673	-97.3699	0.2	-19.474
2008	7	29.4	15.7	22.5	0	16.7	13.7	3.70135	61.8126	0.092644	5.72656	171.797	0	-171.797	-269.167	0.1	-26.9167
2008	8	30.3	15.3	22.8	7	15	15	3.87298	58.0948	0.093334	5.42222	162.666	7	-155.666	-424.833	0.05	-21.2417	-94.0437
2009	2	10.9	2.3	6.6	55.6	8.3	8.6	2.93258	24.3404	0.056074	1.36486	40.9459	55.6	14.6541	14.6541	0.05	0.732706
2009	3	13	2.6	7.8	72.1	11.1	10.4	3.2249	35.7964	0.058834	2.10605	63.1814	72.1	8.9186	23.5727	0.1	2.35727
2009	4	14.8	4.5	9.6	79.5	14.2	10.3	3.20936	45.5729	0.062974	2.86991	86.0973	79.5	-6.59729	16.9754	0.2	3.39509
2009	5	23.8	9.5	16.7	21.2	16.2	14.3	3.78153	61.2609	0.079304	4.85823	145.747	21.2	-124.547	-107.571	0.3	-32.2714
2009	6	27.6	13.1	20.3	4	17.1	14.5	3.80789	65.1149	0.087584	5.70302	171.091	4	-167.091	-274.662	0.2	-54.9324
2009	7	32.8	15.9	24.3	0	16.7	16.9	4.11096	68.653	0.096784	6.64452	199.335	0	-199.335	-473.998	0.1	-47.3998
2009	8	31.9	16.1	24	15.4	15	15.8	3.97492	59.6238	0.096094	5.72949	171.885	15.4	-156.485	-630.482	0.05	-31.5241	-159.643
2010	2	14.7	8.9	11.8	96.6	8.3	5.8	2.40832	19.989	0.068034	1.35993	40.798	96.6	55.802	55.802	0.05	2.7901
2010	3	10.2	1.7	6.3	71.2	11.1	8.5	2.91548	32.3618	0.055384	1.79232	53.7697	71.2	17.4303	73.2322	0.1	7.32322
2010	4	14.7	5	9.8	26.5	14.2	9.7	3.11448	44.2256	0.063434	2.80541	84.1623	26.5	-57.6623	15.5699	0.2	3.11398
2010	5	17.1	6.5	11.8	151.4	16.2	10.6	3.25576	52.7434	0.068034	3.58834	107.65	151.4	43.7497	59.3196	0.3	17.7959
2010	6	25.8	10.3	18.1	21	17.1	15.5	3.937	67.3228	0.082524	5.55574	166.672	21	-145.672	-86.3527	0.2	-17.2705
2010	7	29.7	22.7	26.2	1.8	16.7	7	2.64575	44.184	0.101154	4.46939	134.082	1.8	-132.282	-218.634	0.1	-21.8634
2010	8	30.1	13.9	22	6.3	15	16.2	4.02492	60.3738	0.091494	5.52384	165.715	6.3	-159.415	-378.05	0.05	-18.9025	-27.0133
2011	2	11.9	4.2	8.1	54	8.3	7.7	2.77489	23.0316	0.059524	1.37093	41.1279	54	12.8721	12.8721	0.05	0.643604
2011	3	17.1	9.9	13.5	67.9	11.1	7.2	2.68328	29.7844	0.071944	2.14281	64.2843	67.9	3.61568	16.4878	0.1	1.64878
2011	4	20.7	10.5	15.6	26.2	14.2	10.2	3.19374	45.3512	0.076774	3.48179	104.454	26.2	-78.2537	-61.766	0.2	-12.3532
2011	5	24.4	12.8	18.6	8.7	16.2	11.6	3.40588	55.1752	0.083674	4.61673	138.502	8.7	-129.802	-191.568	0.3	-57.4704
2011	6	27.3	15.3	21.3	24.5	17.1	12	3.4641	59.2361	0.089884	5.32438	159.731	24.5	-135.231	-326.799	0.2	-65.3599
2011	7	28.7	17.7	23.2	14.6	16.7	11	3.31662	55.3876	0.094254	5.22051	156.615	14.6	-142.015	-468.814	0.1	-46.8814
2011	8	31.9	19.4	25.6	0	15	12.5	3.53553	53.033	0.099774	5.29132	158.739	0	-158.739	-627.554	0.05	-31.3777	-211.15
2012	2	10.2	2.3	6.3	101.5	8.3	7.9	2.81069	23.3288	0.055384	1.29204	38.7612	101.5	62.7388	62.7388	0.05	3.13694
2012	3	16.8	7.1	11.9	28.9	11.1	9.7	3.11448	34.5708	0.068264	2.35994	70.7981	28.9	-41.8981	20.8407	0.1	2.08407
2012	4	17	9.2	13.1	57.4	14.2	7.8	2.79285	39.6584	0.071024	2.8167	84.501	57.4	-27.101	-6.26037	0.2	-1.25207
2012	5	22.6	12	17.3	21.4	16.2	10.6	3.25576	52.7434	0.080684	4.25555	127.666	21.4	-106.266	-112.527	0.3	-33.758
2012	6	29.9	17.7	23.8	0	17.1	12.2	3.49285	59.7277	0.095634	5.712	171.36	0	-171.36	-283.887	0.2	-56.7774
2012	7	30	18.2	24.1	0	16.7	11.8	3.43511	57.3664	0.096324	5.52576	165.773	0	-165.773	-449.66	0.1	-44.966
2012	8	32.7	20.6	26.7	16.5	15	12.1	3.47851	52.1776	0.102304	5.33798	160.139	16.5	-143.639	-593.299	0.05	-29.6649	-161.197
2013	2	11.2	4.2	7.7	47.4	8.3	7	2.64575	21.9597	0.058604	1.28693	38.6079	47.4	8.79215	8.79215	0.05	0.439607
2013	3	14.9	8.2	11.5	60.9	11.1	6.7	2.58844	28.7316	0.067344	1.9349	58.0471	60.9	2.8529	11.645	0.1	1.1645
2013	4	18	8.9	13.5	83	14.2	9.1	3.01662	42.836	0.071944	3.08179	92.4538	83	-9.45382	2.19122	0.2	0.438245
2013	5	20.5	14.3	17.4	16.4	16.2	6.2	2.48998	40.3377	0.080914	3.26388	97.9165	16.4	-81.5165	-79.3253	0.3	-23.7976
2013	6	25.9	13.5	19.7	3	17.1	12.4	3.52136	60.2153	0.086204	5.1908	155.724	3	-152.724	-232.049	0.2	-46.4099
2013	7	31.8	17.9	24.8	1.5	16.7	13.9	3.72827	62.2621	0.097934	6.09758	182.927	1.5	-181.427	-413.477	0.1	-41.3477
2013	8	30.1	18	24.1	69.9	15	12.1	3.47851	52.1776	0.096324	5.02595	150.779	69.9	-80.8786	-494.355	0.05	-24.7178	-134.23
2014	2	14.6	6.3	10.4	26	8.3	8.3	2.88097	23.9121	0.064814	1.54984	46.4951	26	-20.4951	-20.4951	0.05	-1.02476
2014	3	16	6.7	11.3	33.6	11.1	9.3	3.04959	33.8505	0.066884	2.26405	67.9216	33.6	-34.3216	-54.8167	0.1	-5.48167
2014	4	20.9	9	14.9	67.7	14.2	11.9	3.44964	48.9849	0.075164	3.6819	110.457	67.7	-42.7569	-97.5736	0.2	-19.5147
2014	5	19.4	9.4	14.4	29.1	16.2	10	3.16228	51.2289	0.074014	3.79166	113.75	29.1	-84.6497	-182.223	0.3	-54.667
2014	6	26.1	14.8	20.5	8.3	17.1	11.3	3.36155	57.4825	0.088044	5.06099	151.83	8.3	-143.53	-325.753	0.2	-65.1506
2014	7	30.5	16.9	23.7	0	16.7	13.6	3.68782	61.5866	0.095404	5.8756	176.268	0	-176.268	-502.021	0.1	-50.2021
2014	8	29.6	18.7	24.1	27	15	10.9	3.30151	49.5227	0.096324	4.77023	143.107	27	-116.107	-618.128	0.05	-30.9064	-226.947
2015	2	11.9	4.9	8.4	144.7	8.3	7	2.64575	21.9597	0.060214	1.32228	39.6685	144.7	105.031	105.031	0.05	5.25157
2015	3	16.6	7.6	12.1	93.2	11.1	9	3	33.3	0.068724	2.28851	68.6553	93.2	24.5447	129.576	0.1	12.9576
2015	4	21.7	9.1	15.4	0	14.2	12.6	3.54965	50.405	0.076314	3.84661	115.398	0	-115.398	14.178	0.2	2.8356
2015	5	25.5	13	19.2	9.9	16.2	12.5	3.53553	57.2756	0.085054	4.87152	146.146	9.9	-136.246	-122.068	0.3	-36.6203
2015	6	30.3	16.3	23.3	4.4	17.1	14	3.74166	63.9823	0.094484	6.04531	181.359	4.4	-176.959	-299.027	0.2	-59.8054
2015	7	34	21.1	27.6	0.6	16.7	12.9	3.59166	59.9807	0.104374	6.26042	187.813	0.6	-187.213	-486.24	0.1	-48.624
2015	8	31.4	18.7	25	55.7	15	12.7	3.56371	53.4556	0.098394	5.25971	157.791	55.7	-102.091	-588.331	0.05	-29.4165	-153.421
2016	2	15.3	7.5	11.4	134.5	8.3	7.8	2.79285	23.1806	0.067114	1.55575	46.6724	134.5	87.8276	87.8276	0.05	4.39138
2016	3	15.4	7.7	11.5	46.3	11.1	7.7	2.77489	30.8012	0.067344	2.07428	62.2284	46.3	-15.9284	71.8993	0.1	7.18993
2016	4	18.8	9.9	14.3	68.2	14.2	8.9	2.98329	42.3627	0.073784	3.12569	93.7706	68.2	-25.5706	46.3286	0.2	9.26573
2016	5	22.4	11.6	17	44.7	16.2	10.8	3.28634	53.2386	0.079994	4.25877	127.763	44.7	-83.0631	-36.7345	0.3	-11.0203
2016	6	28.3	16.7	22.5	16	17.1	11.6	3.40588	58.2405	0.092644	5.39563	161.869	16	-145.869	-182.603	0.2	-36.5207
2016	7	32	19.5	25.7	0	16.7	12.5	3.53553	59.0434	0.100004	5.90458	177.137	0	-177.137	-359.741	0.1	-35.9741
2016	8	31	19.2	25.1	1.3	15	11.8	3.43511	51.5267	0.098624	5.08177	152.453	1.3	-151.153	-510.894	0.05	-25.5447	-88.2128
2017	2	15.9	7.6	11.7	45.3	8.3	8.3	2.88097	23.9121	0.067804	1.62133	48.64	45.3	-3.34002	-3.34002	0.05	-0.167001
2017	3	19.3	8.9	14.1	39.8	11.1	10.4	3.2249	35.7964	0.073324	2.62474	78.7421	39.8	-38.9421	-42.2821	0.1	-4.22821
2017	4	20.6	10	15.3	13	14.2	10.6	3.25576	46.2319	0.076084	3.5175	105.525	13	-92.5251	-134.807	0.2	-26.9615
2017	5	26.1	14.7	20.4	2.5	16.2	11.4	3.37639	54.6975	0.087814	4.80321	144.096	2.5	-141.596	-276.403	0.3	-82.921
2017	6	30.6	18.5	24.6	103.9	17.1	12.1	3.47851	59.4824	0.097474	5.79799	173.94	103.9	-70.0397	-346.443	0.2	-69.2886
2017	7	33.4	20.9	27.2	0	16.7	12.5	3.53553	59.0434	0.103454	6.10828	183.248	0	-183.248	-529.692	0.1	-52.9692
2017	8	31.9	23.8	27.9	13.4	15	8.1	2.84605	42.6907	0.105064	4.48526	134.558	13.4	-121.158	-650.849	0.05	-32.5425	-269.078
