# Supplementary material for: Phylogenetic inference enables reconstruction of a long-overlooked outbreak of almond leaf scorch disease (Xylella fastidiosa) in Europe
Source: Commun Biol. 2020 Oct 9;3:560. doi: 10.1038/s42003-020-01284-7 (PMC7547738; doi:10.1038/s42003-020-01284-7)
Supplement: Supplementary file 8 — Supplementary Data 6 [file 42003_2020_1284_MOESM8_ESM.xlsx]

## Sheet: Hoja1
Supplemetary Data 6. List of genomes of Xylella used in this study, ST, origin, host plant and accession number.
Strain	ST	Origin	Host Plant	Year	Accession Nr.
Xf ATCC 35879T	2	USA, Florida	Coffee plant	1987	JQAP01
Xf subsp. fastidiosa CFB P7969	2	USA, North Carolina	Vitis rotundifolia	1985	PHFQ01
Xf subsp. fastidiosa CFBP 7970	2	USA, Florida	Grapevine	1987	PHFR01
Xf subsp. fastidiosa CFBP 8071	1	USA, California	Prunus dulcis	1987	PHFP01
Xf subsp. fastidiosa CFBP 8082	2	USA, Florida	Ambrosia artemisiifolia	1983	PHFT01
Xf subsp. fastidiosa CFBP 8351	1	USA, California, Fresno	Vitis vinifera	1993	PHFU01
Xf subsp. fastidiosa DSM 10026	2	USA, Florida	Vitis vinifera	1987	FQWN01
Xf subsp. fastidiosa EB92-1	1	USA, Florida	Elderberry	1992	AFDJ01
Xf subsp. fastidiosa GB514	1	USA, Texas	Vitis vinifera	2006	NC_017562
Xf subsp. fastidiosa IVIA 5235	1	Spain, Mallorca	Prunus avium	2016	QWLC01
Xf subsp. fastidiosa M23	1	USA, California	Prunus dulcis	2003	NC_010577
Xf subsp. fastidiosa Stag's Leap	1	USA, California, Napa Valley	Vitis vinifera	2005	LSMJ01
Xf subsp. fastidiosa Temecula1	1	USA, California, Temecula	Vitis vinifera	1998	NC_004556
Xf subsp. fastidiosa XYL1732/17	1	Spain, Mallorca	Vitis vinifera	2017	QTJT01
Xf subsp. fastidiosa XYL2055/17	1	Spain, Mallorca	Vitis vinifera	2017	QTJS01
Xf subsp. fastidiosa XYL1978/18	1	Spain, Mallorca	Prunus dulcis	2018	JAAGVD01
Xf subsp. fastidiosa XF3967	1	Spain, Mallorca	Vitis vinifera	2018	JAAGWM01
Xf subsp. fastidiosa XYL2014/18	1	Spain, Mallorca	Prunus dulcis	2018	JAAGVG01
Xf subsp. fastidiosa XYL1980/18	1	Spain, Mallorca	Prunus dulcis	2018	JAAGVF01
Xf subsp. fastidiosa XYL2177/18	1	Spain, Mallorca	Vitis vinifera	2018	JAAGVM01
Xf subsp. fastidiosa XYL2106/18	1	Spain, Mallorca	Prunus dulcis	2018	JAAGVJ01
Xf subsp. fastidiosa XYL2508/18	1	Spain, Mallorca	Vitis vinifera	2018	JAAGVP01
Xf subsp. fastidiosa XYL2153/18	1	Spain, Mallorca	Vitis vinifera	2018	JAAGVL01
Xf subsp. fastidiosa XYL2093/18	1	Spain, Mallorca	Prunus dulcis	2018	JAAGVH01
Xf subsp. fastidiosa XYL2400/18	1	Spain, Mallorca	Vitis vinifera	2018	JAAGVN01
Xf subsp. fastidiosa XYL2017/18	1	Spain, Mallorca	Prunus dulcis	2108	JAAGVI01
Xf subsp. fastidiosa XYL2107/18	1	Spain, Mallorca	Prunus dulcis	2018	JAAGVK01
Xf subsp. multiplex IVIA6629	6	Spain, Alicante	Rhamnus alaternus	2018	VCPM01
Xf subsp. multiplex IVIA6902	6	Spain, Alicante	Prunus dulcis	2018	VCPO01
Xf subsp. multiplex IVIA6903	6	Spain, Alicante	Prunus dulcis	2018	VCPP01
Xf subsp. multiplex IVIA6731	6	Spain, Alicante	Helichrysum italicum	2018	VCPN01
Xf subsp. multiplex IVIA6586-2	6	Spain, Alicante	Helichrysum italicum	2018	VDCM01
Xf subsp. multiplex IVIA5901	6	Spain, Alicante	Prunus dulcis	2017	NZ_QPQW01
Xf subsp. multiplex IASAXF212H7	6	Spain, Alicante	Prunus dulcis	2018	VCPQ01
Xf subsp. multiplex IASAXF235T10	6	Spain, Alicante	Prunus dulcis	2018	VCQO01
Xf subsp. multiplex ESVL	6	Spain, Alicante	Prunus dulcis	2017	NZ_QPQV01
Xf subsp. multiplex XF3348	81	Spain, Mallorca	Prunus dulcis	2018	VDCL01
Xf subsp. multiplex XYL1981/17	81	Spain, Mallorca	Ficus carica	2017	VDCJ01
Xf subsp. multiplex XYL1752/17	81	Spain, Menorca	Prunus dulcis	2017	VDCK01
Xf subsp. multiplex XYL1968/18	81	Spain, Menorca	Olea europaea	2018	JAAGWL01
Xf subsp. multiplex XYL1966/18	81	Spain, Menorca	Olea europaea	2018	JAAGVO01
Xf subsp. multiplex XF3960	81	Spain, Mallorca	Prunus dulcis	2018	JAAGVQ01
Xf subsp. multiplex XYL1981/18	81	Spain, Mallorca	Prunus dulcis	2018	JAAGVE01
Xf subsp. multiplex CFBP8417	6	France, Corsica	Spartium junceum	2015	LUYB01
Xf subsp. multiplex CFBP8418	6	France, Corsica	Spartium junceum	2015	LUYA01
Xf subsp. multiplex CFBP8416	7	France, Corsica	Polygala myrtifolia	2015	LUYC01
Xf subsp. multiplex M12	7	CA, USA	Prunus dulcis	2003	CP000941
Xf subsp. multiplex Griffin1	7	GA, USA	Quercus rubra	2006	AVGA01
Xf subsp. multiplex Dixon	6	CA, USA	Prunus dulcis	2002	AAAL01
Xf subsp. multiplex RAAR6 Butte	7	CA, USA	Prunus dulcis	1990s	VDDE01
Xf subsp. multiplex Xf10 LaMirada	7	CA, USA	Olea europaea	2011	SAMN09941418*
Xf subsp. multiplex Xf11 RollingHills	7	CA, USA	Olea europaea	2011	SAMN09941419*
*For this genomes Biosample accession numbers are indicated.
